# Supplementary material for: Cryptic evolved melts beneath monotonous basaltic shield volcanoes in the Galápagos Archipelago
Source: Nat Commun. 2020 Jul 28;11:3767. doi: 10.1038/s41467-020-17590-x (PMC7387547; doi:10.1038/s41467-020-17590-x)
Supplement: Supplementary file 4 — Supplementary Data 1 [file 41467_2020_17590_MOESM4_ESM.xlsx]

## Sheet: Supplementary Dataset 1
Supplementary Dataset 1: Whole-rock major and trace element compositions of Wolf lavas erupted in 2015.
Anaysis	SiO2 (wt%)	MgO (wt%)	Na2O (wt%)	Al2O3 (wt%)	K2O (wt%)	P2O5 (wt%)	TiO2 (wt%)	FeO (wt%)	CaO (wt%)	MnO (wt%)	Total		Th (ppm)	Pb (ppm)	Ba (ppm)	Nb (ppm)	Zr (ppm)	Y (ppm)	Sr (ppm)	Rb (ppm)	Zn (ppm)	Cu (ppm)	Ni (ppm)	Cr (ppm)	V	Sc
17MMSG33	48.5013	6.3516	3.0552	14.3614	0.48441	0.350745	3.05319	11.7288	11.0751	0.195975	99.1577		0.4	0.7	66.7	17.4	225.6	35.6	372.4	6.6	101.3	114.3	54.9	54.9	348.6	37.7
17MMSG35	48.7476	6.3558	3.0294	14.4639	0.48312	0.34947	3.03237	11.7497	10.9989	0.19602	99.4063		0.4	0.7	60.7	17.5	225.9	35.8	369.5	6.4	106.6	117	57.9	55.2	358.8	38.4
17MMSG36	48.58	6.36	3.08	14.41	0.484	0.35	3.064	11.7694	11.13	0.195	99.4224		0.7	0.5	59.6	17.3	224.4	35.6	371.5	6.7	102.5	114.4	56.7	54	348.8	37.8
17MMSG37	48.75	6.38	3.06	14.42	0.489	0.35	3.074	11.8144	11.16	0.197	99.6944		0.7	0.4	59.9	17.5	225	35.7	371.8	6.4	102.9	117.2	57.1	53.8	349.4	37.3
17MMSG40	48.44	6.31	3.04	14.27	0.484	0.349	3.06	11.7514	11.1	0.194	98.9984		0.4	0.7	66.6	17.5	226.3	36.2	372.9	6.4	97.9	114.2	53.5	51.7	344.9	36.9
17MMSG41	48.4665	6.31825	3.0845	14.3578	0.48556	0.34825	3.04271	11.6837	11.0943	0.192035	99.0735		0.6	0.4	62.6	17	223.1	35.4	373.7	6.9	89.3	101.6	51.9	51.1	331.6	36.3
17MMSG44	48.5406	6.3933	3.1411	14.342	0.48884	0.35047	3.05929	11.7417	11.1302	0.19796	99.3854		0.6	0.2	65	17.1	225.8	35.8	373.3	6.8	95.2	110	52.4	50.5	344.3	37
17MMSG45	48.4459	6.3133	3.03485	14.3724	0.478065	0.3451	3.05109	11.745	11.1142	0.195895	99.0959		0.5	0.2	60.2	16.8	223.7	35.2	372.8	6.5	94.2	101.5	53.7	52.2	342.6	38.5
17MMSG47	48.54	6.36	3.04	14.37	0.481	0.348	3.068	11.7874	11.13	0.197	99.3214		0.4	0.5	61.5	17.1	224.8	35.5	370.8	6.6	99.1	113.3	54.5	52.8	350.2	37.7
17MMSG48	48.22	6.32	3.06	14.31	0.475	0.34	3.025	11.6344	11.02	0.192	98.5964		0.5	0.7	69	16.8	222	35.7	376	6.6	88.9	107.9	49.8	49.1	332.3	37.5
17MMSG49	48.32	6.37	3	14.2	0.484	0.352	3.079	11.7874	11.01	0.198	98.8004		0.4	0.8	61.4	17.4	226	35.8	368.2	6.7	100.6	115.8	55.6	51.6	364.3	38.7
17MMSG59a	48.48	6.33	3.01	14.26	0.485	0.351	3.06	11.8144	10.99	0.196	98.9764		0.7	0.5	62.9	17.5	226.4	35.8	372	6.6	106.1	123.9	54	45.9	352	37.9
17MMSG59b	48.566	6.35805	3.07455	14.2385	0.49352	0.3582	3.10241	11.8269	10.9351	0.19701	99.1501		0.7	0.5	64.4	17.7	229.9	36.6	370.1	6.8	104.9	120.8	54.3	47.1	353.8	37.7
17MMSG59c	48.556	6.27845	3.05465	14.1887	0.49551	0.357205	3.09545	11.8717	10.9152	0.199	99.0118		0.8	0.7	65.3	17.7	230.2	36.6	370.1	6.8	106.3	123.6	53.3	47.3	354.7	37.6
17MMSG61	48.2724	6.237	3.0393	14.1075	0.49005	0.35343	3.06306	11.8031	10.8702	0.20097	98.437		0.7	0.6	62.8	17.6	229	36	370.1	6.3	107.1	122.3	55.5	48.1	358.2	39.1
17MMSG62	48.3272	6.2685	3.09445	14.1589	0.49352	0.353225	3.10042	11.8717	10.9748	0.20099	98.8436		0.7	0.5	64.8	17.6	229.6	36.2	371.3	7.1	102	119.2	52.9	46	351	37.3
17MMSG63	48.1978	6.3083	3.09445	14.1589	0.488545	0.35223	3.08152	11.8359	10.9251	0.19701	98.6397		1	0.3	57	17.6	229.2	36.1	368.3	6.7	108.6	123.6	56.1	47.6	361.5	37.9
17MMSG64	48.1381	6.31825	3.07455	14.119	0.490535	0.35223	3.07256	11.8001	10.9351	0.198005	98.4984		0.3	0.8	62.2	17.4	228.2	36.1	369.4	6.6	105.9	120.2	54.7	47.1	357.7	37.5
Typical 1σ error (%)	0.1	0.64	1.09	0.26	1.14	1.1	0.74	0.25	0.35	0.77			7.87	20.38	1.89	0.65	0.92	1.27	0.3	1.71	0.72	1.39	0.95	1.62	0.39	0.4
