# Supplementary material for: Cryptic evolved melts beneath monotonous basaltic shield volcanoes in the Galápagos Archipelago
Source: Nat Commun. 2020 Jul 28;11:3767. doi: 10.1038/s41467-020-17590-x (PMC7387547; doi:10.1038/s41467-020-17590-x)
Supplement: Supplementary file 5 — Supplementary Data 2 [file 41467_2020_17590_MOESM5_ESM.xlsx]

## Sheet: Supplementary Dataset 2
Supplementary Dataset 2: Plagioclase compositions from the 2015 eruption of Wolf volcano. Data are separated into phenocrysts from lava samples, glomerocrysts from lava samples, synneusis aggregates from lava samples and crystals from tephra samples.
Anaysis	SiO2 (wt%)	TiO2 (wt%)	Al2O3 (wt%)	FeO (wt%)	MgO (wt%)	CaO (wt%)	Na2O (wt%)	K2O (wt%)	Total
Phenocrysts
17MMSG36-pl1-1	47.8392	0.0941296	32.4864	0.753774	0.149846	16.0691	2.32945	0.082305	99.8042
17MMSG36-pl1-2	47.7211	0.0736336	33.1406	0.705426	0.140862	17.1138	1.93037	0.0577826	100.884
17MMSG36-pl1-3	47.4948	0.0665486	33.1171	0.607509	0.141581	16.6175	1.95036	0.08456	100.08
17MMSG36-pl1-4	47.8449	0.076164	32.9921	0.62507	0.175719	16.7374	2.148	0.0483401	100.648
17MMSG36-pl1-5	47.8777	0.0712298	33.1418	0.690756	0.14793	16.678	2.0815	0.061165	100.75
17MMSG36-pl1-6	47.7335	0.0733806	33.1747	0.631516	0.145055	16.6476	1.94461	0.0628562	100.413
17MMSG36-pl1-7	47.6566	0.0713563	33.2698	0.644409	0.144097	16.9859	1.98995	0.0522863	100.814
17MMSG36-pl1-8	49.3725	0.0818573	32.1017	0.651744	0.189853	15.6805	2.55225	0.0799092	100.71
17MMSG36-pl1-9	47.1898	0.0679403	32.9186	0.680197	0.153559	16.8059	2.00213	0.05285	99.871
17MMSG36-pl1-10	47.9946	0.093497	33.0069	0.700203	0.155116	16.6981	2.07341	0.0639837	100.786
17MMSG36-pl1-11	47.2272	0.0735071	32.8787	0.656301	0.153799	16.8729	1.99414	0.0690573	99.9257
17MMSG36-pl1-12	48.2805	0.0664221	33.0164	0.638074	0.157392	16.5774	2.07526	0.0597557	100.871
17MMSG36-pl1-13	48.0324	0.0819838	33.51	0.653078	0.156434	16.5374	1.91175	0.0538365	100.937
17MMSG36-pl1-14	48.2037	0.0614879	32.4104	0.684976	0.160507	15.9932	2.37967	0.0724397	99.9664
17MMSG36-pl1-15	47.5698	0.0824899	33.4078	0.710206	0.160267	16.6851	2.02719	0.0911838	100.734
17MMSG36-pl1-16	47.5329	0.0719889	33.2142	0.680753	0.14769	16.5291	2.00311	0.0576417	100.237
17MMSG36-pl1-17	47.9795	0.0775557	33.2208	0.627404	0.160986	16.6383	2.17774	0.0396023	100.922
17MMSG36-pl1-18	49.4441	0.0991903	31.7232	0.645298	0.198956	15.1474	2.94392	0.102318	100.304
17MMSG36-pl1-19	47.6622	0.076164	33.081	0.690533	0.15296	16.7801	2.04894	0.0459443	100.538
17MMSG36-pl1-20	48.5756	0.0824899	32.7194	0.626404	0.177036	16.2403	2.32799	0.076104	100.825
17MMSG36-pl1-21	47.7063	0.0890688	33.2172	0.685754	0.154757	16.753	1.96323	0.0598966	100.629
17MMSG36-pl1-22	47.688	0.0569332	33.3969	0.702426	0.141102	16.9309	2.00594	0.0576417	100.98
17MMSG36-pl1-23	47.5161	0.0748988	33.1193	0.687532	0.167933	16.4662	2.07507	0.0548231	100.162
17MMSG36-pl1-24	48.9556	0.0945091	32.3876	0.748105	0.134754	16.0862	2.29104	0.0628562	100.761
17MMSG36-pl1-25	48.3628	0.0965334	32.8137	0.85258	0.149606	16.1066	2.28733	0.0789226	100.748
17MMSG40-pl1-1	47.8182	0.0726573	33.1028	0.62163	0.138249	16.3382	1.99548	0.0594943	100.147
17MMSG40-pl1-2	47.7596	0.0905006	33.4046	0.62488	0.132941	16.5334	2.03611	0.0685966	100.651
17MMSG40-pl1-3	48.1212	0.0897304	33.4291	0.701195	0.138701	16.2923	2.1257	0.0614731	100.959
17MMSG40-pl1-4	47.6827	0.0779204	33.6392	0.634105	0.145252	16.3604	2.03007	0.0627922	100.632
17MMSG40-pl1-5	48.1303	0.0738126	33.1142	0.622888	0.143219	16.2717	2.27058	0.0714987	100.698
17MMSG40-pl1-6	48.0159	0.0709884	33.633	0.634105	0.137346	16.518	1.88461	0.0803371	100.974
17MMSG40-pl1-7	47.1635	0.0861361	33.7484	0.546888	0.132715	16.7167	1.82818	0.0555368	100.278
17MMSG40-pl1-8	47.4298	0.0675225	33.4647	0.567224	0.139718	16.3243	2.04186	0.0643752	100.099
17MMSG40-pl1-9	48.7033	0.0790757	32.9844	0.616179	0.161178	16.014	2.19968	0.0787541	100.837
17MMSG40-pl1-10	48.0467	0.0804878	33.6291	0.634734	0.155192	16.503	1.9262	0.0447197	101.02
17MMSG40-pl1-11	49.5275	0.0948652	32.0972	0.642072	0.189867	15.248	2.7999	0.0887798	100.688
17MMSG40-pl1-12	48.1333	0.0730424	33.4028	0.657167	0.152029	16.6643	2.08536	0.100784	101.269
17MMSG40-pl1-13	47.7883	0.0702182	33.6094	0.625928	0.141977	16.7301	1.81313	0.0478857	100.827
17MMSG40-pl1-14	48.5058	0.0854942	32.3507	0.662828	0.186478	15.7363	2.32031	0.0737413	99.9217
17MMSG40-pl1-15	47.7752	0.0928113	33.396	0.714717	0.158919	16.2032	2.18386	0.0630561	100.588
17MMSG40-pl2-1	52.2674	0.161489	30.3449	0.879507	0.219008	13.3484	3.50265	0.153155	100.876
17MMSG40-pl2-2	52.729	0.206033	30.2302	0.887788	0.237079	12.9983	4.00236	0.154342	101.445
17MMSG40-pl10-1	50.8649	0.121438	31.5334	0.729918	0.169875	14.2965	3.41162	0.112393	101.24
17MMSG37-pl7-1	47.3146	0.1072	32.7747	0.640013	0.10931	16.5885	1.96343	0.0784551	99.5762
17MMSG37-pl7-2	48.0727	0.103712	33.3911	0.714034	0.102887	17.0095	2.03611	0.0594813	101.489
17MMSG37-pl7-3	49.805	0.123301	31.8358	0.778267	0.140188	15.3227	2.78543	0.112036	100.903
17MMSG37-pl6-1	47.7141	0.0908318	32.4758	0.704905	0.157091	16.2223	2.25875	0.0521026	99.6758
17MMSG37-pl6-2	47.5524	0.0924419	32.2756	0.700506	0.155627	16.297	2.2323	0.0877914	99.3936
17MMSG37-pl6-3	46.9792	0.0682916	32.7249	0.695887	0.13985	16.4713	2.01907	0.0549637	99.1534
17MMSG44-pl7-1	48.4991	0.0931519	32.7913	0.677801	0.159781	16.102	2.26303	0.0525817	100.639
17MMSG44-pl7-2	48.7525	0.0837091	32.1772	0.726014	0.157709	15.5879	2.53698	0.0660038	100.088
17MMSG44-pl7-3	51.3489	0.150702	30.8621	0.79026	0.179696	13.915	3.68702	0.135052	101.069
17MMSG44-pl9-1	51.8267	0.154658	30.5568	0.932752	0.194431	13.8455	3.67572	0.150965	101.338
Glomerocrysts
17MMSG36-pl6-1	47.6508	0.0714828	32.854	0.617846	0.154398	16.8404	1.96138	0.0603194	100.211
17MMSG36-pl6-2	46.9702	0.0666751	33.2782	0.603286	0.141821	16.9004	1.84233	0.0427028	99.8457
17MMSG36-pl6-3	47.0041	0.0752783	33.5638	0.646076	0.145294	16.9311	1.86183	0.0553868	100.283
17MMSG36-pl6-4	47.5135	0.0709767	33.0288	0.577167	0.155715	16.5362	1.97815	0.0529909	99.9135
17MMSG36-pl6-5	47.1659	0.0697115	33.2807	0.619068	0.142899	16.9105	1.95133	0.0545412	100.195
17MMSG36-pl6-6	47.009	0.0603492	33.794	0.61151	0.134754	17.0818	1.86407	0.0603194	100.616
17MMSG36-pl6-7	46.0934	0.0669281	32.9969	0.58717	0.144815	16.8917	1.80323	0.0594738	98.6437
17MMSG36-pl6-8	46.8207	0.0757844	33.7588	0.675529	0.118823	17.2337	1.6713	0.0686345	100.423
17MMSG36-pl6-9	46.5958	0.0657895	34.0111	0.665304	0.115948	17.3503	1.6363	0.0445349	100.485
17MMSG36-pl6-10	46.9973	0.0773026	33.9654	0.615067	0.136431	17.3483	1.7184	0.033824	100.892
17MMSG36-pl6-11	46.4262	0.0600962	34.0423	0.625626	0.133676	17.1405	1.81298	0.0567961	100.298
17MMSG36-pl6-12	46.5392	0.0555415	33.6909	0.618624	0.127327	17.5349	1.59057	0.0474945	100.204
17MMSG36-pl6-13	46.7286	0.0570597	33.4916	0.671528	0.132957	17.115	1.76715	0.0452396	100.009
17MMSG36-pl6-14	47.2028	0.0721154	33.2104	0.632516	0.130082	16.719	1.84086	0.0466489	99.8544
17MMSG36-pl6-15	47.5266	0.0708502	33.6169	0.652856	0.154637	17.0204	1.8513	0.035938	100.929
17MMSG36-pl6-16	48.2146	0.0684464	32.8537	0.640963	0.16973	16.4205	2.23068	0.0670842	100.666
17MMSG36-pl6-17	47.5421	0.0793269	33.6074	0.651077	0.152242	16.659	2.09837	0.0662386	100.856
17MMSG36-pl6-18	48.1729	0.0771761	32.726	0.675307	0.153919	16.3365	2.1128	0.0551049	100.31
17MMSG36-pl6-19	47.4952	0.0690789	32.9925	0.660413	0.171287	16.5192	2.13727	0.073849	100.119
17MMSG36-pl6-20	49.2334	0.0689524	32.563	0.642297	0.163142	15.7103	2.40053	0.0603194	100.842
17MMSG36-pl6-21	47.6883	0.065916	32.8287	0.645743	0.141342	16.6501	2.0466	0.0445349	100.111
17MMSG36-pl6-22	47.838	0.0731275	33.4017	0.622847	0.149247	16.8596	1.89313	0.0472127	100.885
17MMSG36-pl6-23	47.089	0.0852733	33.3935	0.651189	0.153679	16.8304	1.84603	0.0721578	100.121
17MMSG36-pl6-24	47.4218	0.0673077	33.6995	0.658302	0.138347	16.7874	1.9838	0.0575008	100.814
17MMSG36-pl6-25	47.7448	0.0840081	32.9422	0.607176	0.136071	16.9286	1.87928	0.0589101	100.381
17MMSG36-pl6-26	46.8	0.0780617	33.6891	0.644853	0.128884	17.2745	1.63084	0.0379111	100.284
17MMSG36-pl6-27	46.7222	0.0502277	33.6099	0.640074	0.145414	17.0787	1.87577	0.0663796	100.189
17MMSG36-pl6-28	47.8416	0.0678138	33.6137	0.575945	0.152721	17.0659	1.94578	0.0536956	101.317
17MMSG36-pl6-29	47.3339	0.0736336	33.3969	0.667304	0.134873	16.8579	1.9528	0.0366427	100.454
17MMSG36-pl6-30	47.7059	0.0559211	33.2509	0.632294	0.143498	16.866	1.99541	0.0651112	100.715
17MMSG36-pl6-31	47.3866	0.0613613	33.0292	0.60373	0.134754	16.6846	2.03421	0.0577826	99.9922
17MMSG36-pl6-32	46.4347	0.0681933	33.776	0.602174	0.145175	17.2009	1.83453	0.0573598	100.119
17MMSG36-pl6-33	48.2834	0.0783148	32.62	0.639741	0.160147	16.2476	2.27553	0.0642656	100.369
17MMSG36-pl6-34	47.9724	0.0794534	32.7144	0.627848	0.150205	16.1761	2.31346	0.0658158	100.1
17MMSG36-pl6-35	48.823	0.0821103	32.9663	0.663525	0.181229	16.1472	2.34934	0.0842781	101.297
17MMSG36-pl6-36	48.0686	0.0803391	32.934	0.668971	0.151283	16.118	2.30254	0.0746946	100.398
17MMSG36-pl6-37	47.3498	0.0804656	33.0551	0.627515	0.148409	16.7873	2.06717	0.0639837	100.18
17MMSG36-pl6-38	47.5345	0.0784413	33.417	0.700425	0.137029	16.6723	2.12977	0.0680708	100.738
17MMSG36-pl6-39	47.9898	0.0754049	33.1825	0.654967	0.158231	16.8898	2.06483	0.0436893	101.059
17MMSG36-pl6-40	48.0442	0.0836285	33.2396	0.693201	0.151762	16.3771	2.08579	0.12078	100.796
17MMSG36-pl6-41	48.1222	0.083502	32.797	0.655857	0.147331	16.2034	2.12431	0.0610241	100.195
17MMSG36-pl6-42	48.2118	0.0902075	32.8284	0.698424	0.143977	16.1825	2.0973	0.056937	100.31
17MMSG36-pl6-43	48.3992	0.0631326	32.8107	0.751217	0.157632	16.623	2.13942	0.0682117	101.013
17MMSG36-pl6-44	49.3302	0.0946356	32.1811	0.791451	0.188056	15.5834	2.81141	0.0775133	101.058
17MMSG36-pl6-45	48.049	0.0821103	32.8313	0.84191	0.138347	16.2543	2.19363	0.0646884	100.455
17MMSG36-pl6-46	52.3978	0.189904	29.6111	0.992732	0.255613	12.8986	4.03947	0.17814	100.563
17MMSG36-pl5-1	47.5456	0.0755314	33.5226	0.602063	0.134754	16.9682	1.73985	0.0452396	100.634
17MMSG36-pl5-2	47.1519	0.0649038	33.6644	0.624181	0.117625	17.2596	1.77671	0.0390385	100.698
17MMSG36-pl5-3	46.6508	0.0794534	33.4664	0.640185	0.131879	17.0824	1.7146	0.0438303	99.8096
17MMSG36-pl5-4	47.1541	0.0508603	33.6227	0.671305	0.134634	16.8835	1.72386	0.0498904	100.291
17MMSG36-pl5-5	47.5487	0.0649038	33.3505	0.640185	0.124812	16.9956	1.78012	-	100.505
17MMSG36-pl5-6	48.1459	0.0879302	32.9923	0.59884	0.143138	16.602	2.07663	0.0756812	100.722
17MMSG36-pl5-7	49.2595	0.0909666	32.3003	0.656412	0.181588	15.8345	2.60392	0.0876605	101.015
17MMSG36-pl5-8	49.6561	0.0964069	32.0046	0.63385	0.191051	14.9174	2.95757	0.106123	100.563
17MMSG36-pl5-9	48.5745	0.0855263	32.8149	0.612066	0.160387	16.4292	2.11095	0.0704666	100.858
17MMSG36-pl5-10	49.4356	0.0915992	32.3525	0.670416	0.172125	15.7546	2.48487	0.0804729	101.042
17MMSG36-pl5-11	48.4005	0.0750253	32.9575	0.682198	0.154877	16.1758	2.30391	0.059192	100.809
17MMSG36-pl5-12	47.8448	0.0831225	33.2603	0.640852	0.134754	16.5966	1.96606	0.0651112	100.592
17MMSG36-pl5-13	51.0436	0.112601	31.1895	0.721098	0.159189	14.3603	3.25222	0.0861102	100.925
17MMSG36-pl5-14	51.1474	0.119307	31.2072	0.774891	0.173203	14.3367	3.12206	0.101472	100.982
17MMSG36-pl5-15	49.1586	0.0884362	32.5069	0.78645	0.160746	15.2105	2.75047	0.110774	100.773
17MMSG36-pl5-16	50.7448	0.0981781	31.3634	0.784227	0.183624	14.5831	3.09437	0.0989352	100.951
17MMSG33-pl9-1	49.7668	0.115433	30.9798	0.764796	0.154658	14.3525	3.12104	0.125289	99.3803
17MMSG33-pl8-1	50.4317	0.129563	31.4843	0.717228	0.170921	14.5923	3.15509	0.124195	100.805
17MMSG33-pl8-2	50.6831	0.11127	31.4377	0.744503	0.158088	14.5343	3.16025	0.106413	100.936
17MMSG33-pl11-1	48.6732	0.105719	31.1018	0.632021	0.190612	14.8886	2.68475	0.114483	98.3911
17MMSG33-pl11-2	48.5754	0.106476	31.4843	0.700863	0.174018	14.8031	2.79401	0.102584	98.7408
17MMSG33-pl11-3	46.8677	0.0746846	33.5886	0.690171	0.14448	16.8059	1.87536	0.0547112	100.102
17MMSG33-pl6-1	47.0895	0.0721615	33.5092	0.6066	0.145808	16.4054	1.95912	0.0786474	99.8664
17MMSG33-pl6-2	46.9143	0.0864172	32.6472	0.621874	0.152003	16.3693	1.94261	0.0956079	98.8294
17MMSG33-pl6-3	47.3104	0.0787216	32.6111	0.626784	0.137843	16.3431	2.08929	0.0835714	99.2809
17MMSG33-pl6-4	47.4997	0.0784693	33.1073	0.644458	0.14083	16.3962	1.9895	0.0493769	99.9058
17MMSG33-pl6-5	47.2732	0.0811186	33.1187	0.607255	0.133086	16.561	1.98716	0.0581307	99.8198
17MMSG33-pl6-6	46.3528	0.0770816	33.3488	0.616637	0.118593	16.6508	1.81056	0.0350152	99.0103
17MMSG33-pl6-7	46.9166	0.0664844	33.9402	0.609764	0.140608	16.8647	1.60666	0.0540274	100.199
17MMSG33-pl6-8	46.4394	0.0789739	33.5014	0.584234	0.117708	17.1737	1.64634	0.0377508	99.5795
17MMSG33-pl6-9	46.3051	0.0678722	33.5431	0.628093	0.125452	17.1491	1.81328	0.047462	99.6795
17MMSG33-pl6-10	46.4466	0.0611859	33.2493	0.56776	0.122244	16.7979	1.74772	0.0570365	99.0498
17MMSG33-pl6-11	46.757	0.0842725	33.3341	0.634639	0.13386	16.8543	1.69914	0.0355623	99.5329
17MMSG33-pl6-12	46.1989	0.0799832	33.7358	0.623947	0.131537	16.5575	1.79039	0.0350152	99.153
17MMSG33-pl6-13	46.6489	0.0784693	33.1837	0.574852	0.127776	16.8171	1.74294	0.0343313	99.2081
17MMSG33-pl6-14	46.7057	0.0804878	33.4204	0.648713	0.139392	16.6313	1.83701	0.0477356	99.5107
17MMSG33-pl6-15	47.0098	0.0811186	33.0975	0.587398	0.13563	16.3737	2.00601	0.0605927	99.3517
17MMSG33-pl6-16	47.7995	0.0780908	32.6527	0.661805	0.154658	16.0621	2.16835	0.0633283	99.6405
17MMSG33-pl6-17	48.2014	0.102061	32.8244	0.649804	0.144149	15.8722	2.25464	0.0783739	100.127
17MMSG33-pl6-18	47.1859	0.0885618	32.4864	0.577579	0.148795	15.9984	2.2205	0.0615502	98.7678
17MMSG33-pl6-19	47.863	0.0817494	32.9225	0.641731	0.151118	15.9169	2.17736	0.0395289	99.7939
17MMSG33-pl6-20	49.4439	0.0957527	31.9476	0.646967	0.168044	15.0968	2.57773	0.0757751	100.053
17MMSG33-pl6-21	45.9696	0.0639613	33.2065	0.641185	0.124125	16.52	1.84845	0.0517021	98.4254
17MMSG33-pl6-22	47.59	0.0791001	32.824	0.604636	0.159305	16.3585	1.97844	0.0332371	99.6273
17MMSG33-pl6-23	46.65	0.07418	33.1621	0.530666	0.145144	16.7924	1.78008	0.053617	99.1882
17MMSG33-pl6-24	47.9573	0.0895711	32.6212	0.628857	0.162402	15.928	2.12334	0.0641489	99.5748
17MMSG33-pl6-25	48.4212	0.0789739	32.4203	0.632675	0.162513	15.9795	2.20381	0.0638754	99.9629
17MMSG33-pl6-26	47.2258	0.0662321	32.704	0.573106	0.147246	16.1959	1.96868	0.0685258	98.9495
17MMSG33-pl6-27	47.0284	0.0707738	33.1323	0.611619	0.146914	16.7287	1.85914	0.0414438	99.6193
17MMSG33-pl6-28	47.4718	0.0679983	32.8536	0.674461	0.15665	16.3377	1.97309	0.0720821	99.6074
17MMSG33-pl6-29	46.5311	0.079857	33.3813	0.654823	0.141825	16.7246	1.93201	0.0451368	99.4906
17MMSG33-pl6-30	46.8964	0.0813709	32.9688	0.668897	0.132201	16.6985	1.99457	0.053617	99.4943
17MMSG33-pl7-1	48.1147	0.0864172	33.2285	0.63213	0.159747	16.4736	2.07335	0.0592249	100.828
17MMSG33-pl7-2	48.1717	0.0679983	32.2505	0.61871	0.173797	15.586	2.35405	0.0834347	99.3061
17MMSG33-pl7-3	47.9673	0.0836417	33.603	0.59449	0.143153	16.7897	1.89572	0.0540274	101.131
17MMSG33-pl7-4	47.5477	0.0835156	32.6989	0.620456	0.154216	16.1845	2.10974	0.0475988	99.4467
17MMSG33-pl7-5	48.4933	0.0994113	32.8431	0.662351	0.173023	15.7899	2.465	0.0735866	100.6
17MMSG33-pl7-6	47.6702	0.0785955	33.6853	0.613364	0.149016	16.5075	1.93708	0.0690729	100.71
17MMSG33-pl7-7	47.3258	0.0820017	33.1704	0.642822	0.154326	16.5655	1.86861	0.0612766	99.8708
17MMSG33-pl7-8	48.1898	0.0768293	33.0839	0.633548	0.153109	16.2509	2.17914	0.0681155	100.635
17MMSG33-pl7-9	46.0517	0.0724138	33.2577	0.614019	0.129324	16.8755	1.57862	0.0558055	98.6351
17MMSG33-pl7-10	48.5655	0.0900757	32.9648	0.705227	0.14625	16.5137	2.16085	0.0564894	101.203
17MMSG40-pl7-1	49.8789	0.114891	31.3489	0.760737	0.150674	14.0776	3.13288	0.099465	99.564
17MMSG40-pl7-2	51.0646	0.10077	31.8343	0.720168	0.164228	14.3317	3.14141	0.119912	101.477
17MMSG40-pl7-3	50.3066	0.10706	31.8247	0.796798	0.15553	14.4007	3.0682	0.101312	100.761
17MMSG40-pl7-4	51.7396	0.160077	31.055	0.843866	0.182977	13.7548	3.63067	0.103027	101.47
17MMSG40-pl7-5	51.1327	0.135558	31.5754	0.747843	0.169762	14.039	3.29271	0.106984	101.2
17MMSG40-pl7-6	51.0761	0.111425	31.4753	0.761261	0.160161	13.9891	3.14821	0.111865	100.833
17MMSG37-pl9-1	52.2345	0.155769	30.2282	0.789155	0.176587	13.5378	3.70804	0.11821	100.948
17MMSG37-pl9-2	51.8734	0.213864	30.3711	0.991531	0.219973	13.5916	3.60519	0.154049	101.021
17MMSG37-pl1a-1	55.7201	0.113238	27.8477	0.720084	0.199576	10.6765	5.21619	0.252683	100.746
17MMSG37-pl1a-2	53.8094	0.157111	28.241	0.657831	0.216254	11.8935	4.49527	0.217747	99.688
17MMSG37-pl1a-3	53.3728	0.172138	28.6145	0.774637	0.207915	12.131	4.39732	0.212476	99.8828
17MMSG37-pl1a-4	54.8544	0.137791	27.7385	0.67004	0.201041	10.8541	5.0389	0.246659	99.7414
17MMSG37-pl1a-5	51.491	0.137657	30.1826	0.75297	0.18887	13.8303	3.50802	0.14155	100.233
17MMSG37-pl1a-6	50.1869	0.103712	30.9575	0.722283	0.155627	14.9184	2.99907	0.131461	100.175
17MMSG37-pl1a-7	50.5745	0.131351	30.9086	0.66817	0.150781	14.4899	3.20006	0.10541	100.229
17MMSG37-pl1a-8	50.7647	0.118873	30.963	0.745491	0.164078	14.52	3.11298	0.117457	100.507
17MMSG37-pl1a-9	50.2758	0.106395	31.0074	0.685108	0.158782	14.7635	3.03805	0.119716	100.155
17MMSG37-pl1a-10	50.6721	0.117531	31.1331	0.799054	0.166445	14.5527	3.0741	0.125588	100.641
17MMSG37-pl1a-11	51.8079	0.191726	29.6386	0.873735	0.209042	13.23	3.82519	0.176185	99.9524
17MMSG37-pl1-1	50.1358	0.122361	30.7704	0.637264	0.183799	14.6167	3.04216	0.0877914	99.5963
17MMSG37-pl1-2	50.0569	0.118068	30.8944	0.656071	0.171516	14.3634	3.05989	0.0957724	99.416
17MMSG37-pl1-3	50.4321	0.126655	30.9811	0.710405	0.182222	14.7517	3.1936	0.129202	100.507
17MMSG37-pl1-4	49.9305	0.123703	30.9341	0.647602	0.173319	14.6313	3.11004	0.10812	99.6587
17MMSG37-pl1-5	50.7504	0.117665	31.2781	0.672459	0.178052	14.479	3.02453	0.123179	100.623
17MMSG37-pl1-6	50.5331	0.109079	30.9859	0.66575	0.174784	14.4079	3.20613	0.138539	100.221
17MMSG37-pl1-7	50.4174	0.115385	31.2905	0.684668	0.177263	14.4791	3.21711	0.0974289	100.479
17MMSG37-pl1-8	48.4836	0.087746	32.3674	0.701276	0.156866	15.7627	2.66603	0.0858338	100.311
17MMSG37-pl1-9	48.9685	0.106261	32.1159	0.66927	0.150893	15.7186	2.59541	0.0986336	100.423
17MMSG37-pl1-10	47.9895	0.0860018	32.3173	0.703256	0.135793	16.3021	2.27344	0.0953207	99.9027
17MMSG37-pl1-11	47.6025	0.090966	32.3674	0.695667	0.143005	16.0136	2.36327	0.0626436	99.3391
17MMSG37-pl1-12	49.3067	0.0882826	31.3177	0.703366	0.15743	15.1895	2.66495	0.117156	99.5451
17MMSG37-pl1-13	50.1176	0.102236	31.264	0.704795	0.171854	14.8361	2.99074	0.13372	100.321
17MMSG37-pl1-14	50.3814	0.118336	30.517	0.730972	0.165769	14.3528	3.19605	0.108572	99.5708
17MMSG37-pl1-15	50.2234	0.122361	30.4592	0.662231	0.175911	14.3586	3.2414	0.134925	99.3781
17MMSG37-pl1-16	50.058	0.109347	31.0607	0.744501	0.16791	14.6895	3.17312	0.120468	100.124
17MMSG37-pl1-17	50.0672	0.11941	30.5022	0.740431	0.163966	14.3644	3.22778	0.121221	99.3067
17MMSG37-pl1-18	49.9874	0.123435	30.7982	0.707105	0.162726	14.5756	3.35081	0.109626	99.815
17MMSG37-pl1-19	50.3141	0.115519	30.4895	0.755059	0.169375	14.4629	3.11808	0.104205	99.5287
17MMSG37-pl1-20	50.46	0.124508	30.5056	0.791685	0.168699	14.6517	3.28244	0.116252	100.101
17MMSG37-pl1-21	49.7928	0.121825	30.66	0.854818	0.158106	14.3943	3.32475	0.124534	99.4311
17MMSG37-pl1-22	48.4684	0.0821109	32.9995	0.621865	0.145822	16.5439	2.22466	0.0734858	101.16
17MMSG37-pl1-23	47.986	0.0880143	32.5025	0.613946	0.141653	16.7181	2.0366	0.039604	100.126
17MMSG37-pl1-24	47.4748	0.0880143	32.2919	0.650352	0.148414	16.4885	2.14052	0.0438204	99.3264
17MMSG37-pl1-25	47.7364	0.091771	32.5837	0.649252	0.156753	16.1793	2.28334	0.0611378	99.7416
17MMSG37-pl1-26	48.5918	0.0740608	32.8477	0.624395	0.139624	16.4924	2.26414	0.0643001	101.098
17MMSG37-pl1-27	47.5696	0.0720483	32.8992	0.622855	0.137709	16.497	2.07431	0.0331288	99.9058
17MMSG37-pl1-28	47.6496	0.0618515	33.0574	0.594919	0.136131	16.5068	2.05335	0.0760457	100.136
17MMSG37-pl1-29	47.2259	0.0784884	33.2926	0.635944	0.119791	16.847	1.93679	0.0445733	100.181
17MMSG37-pl1-30	47.9263	0.0858676	33.1289	0.630114	0.132525	16.6007	2.07402	0.063246	100.642
17MMSG37-pl1-31	47.2009	0.0847943	33.2022	0.652442	0.124749	16.6721	1.94364	0.0704741	99.9513
17MMSG37-pl1-32	47.3609	0.0760733	33.0029	0.633854	0.13568	16.9422	1.93953	0.0656553	100.157
17MMSG37-pl1-33	47.3678	0.0755367	32.8508	0.710515	0.127454	16.8786	2.05051	0.0995371	100.161
17MMSG37-pl1-34	47.8857	0.0775492	32.9462	0.640233	0.135455	16.831	2.05129	0.0468321	100.614
17MMSG37-pl1-35	47.3434	0.0802326	32.559	0.643973	0.127228	16.6804	1.87028	0.0462298	99.3507
17MMSG37-pl1-36	50.0588	0.0971377	31.3375	0.6652	0.166445	14.769	3.00553	0.0983324	100.198
17MMSG37-pl1-37	50.026	0.10881	31.1921	0.66795	0.165543	15.2246	2.94568	0.116854	100.447
17MMSG37-pl1-38	49.7361	0.116458	30.9909	0.781456	0.15033	14.7042	3.18155	0.111132	99.7722
17MMSG44-pl2-1	50.5945	0.132582	31.135	0.66109	0.173134	14.2672	3.1008	0.0932633	100.158
17MMSG44-pl2-2	50.3774	0.110379	31.3788	0.730982	0.177509	14.6341	3.10168	0.108623	100.619
17MMSG44-pl2-3	50.8976	0.105274	31.6873	0.729401	0.160126	14.5822	3.13598	0.10973	101.408
17MMSG44-pl2-4	50.0888	0.106806	31.1998	0.73595	0.159666	14.6253	3.15976	0.117755	100.194
17MMSG44-pl2-5	50.0032	0.0999149	31.3793	0.754919	0.151377	14.4375	3.10895	0.128825	100.064
Synneusis
17MMSG33-pl2-1	46.8175	0.0905803	32.8032	0.649913	0.145034	16.5715	1.8672	-	98.9449
17MMSG33-pl2-2	46.903	0.0773339	33.7073	0.636276	0.138949	17.3008	1.81881	0.0637386	100.646
17MMSG33-pl2-3	47.8005	0.0796047	32.2816	0.737412	0.155322	15.6666	2.4575	0.0770061	99.2556
17MMSG33-pl3-1	48.7106	0.107611	31.3121	0.66606	0.17778	14.8791	2.78125	0.0962918	98.7308
17MMSG33-pl3-2	47.9899	0.0850294	33.4028	0.645767	0.159083	16.6147	2.12709	0.0545745	101.079
17MMSG33-pl3-3	50.3684	0.0996636	31.2108	0.715264	0.201454	14.5506	3.16953	0.108875	100.425
17MMSG33-pl3-4	47.7296	0.0804878	32.1696	0.702281	0.168819	15.4357	2.31973	0.0642857	98.6705
17MMSG33-pl3-5	47.4448	0.096005	32.2659	0.707518	0.164947	15.7566	2.29525	0.0880851	98.8191
17MMSG33-pl3-6	49.2682	0.0842725	32.6549	0.679152	0.17612	15.5637	2.50646	0.0698936	101.003
17MMSG33-pl3-7	46.677	0.084651	32.9201	0.792944	0.130652	16.1177	1.94223	0.0321429	98.6975
17MMSG33-pl4-1	49.8638	0.0898234	31.9946	0.705882	0.187404	15.0721	2.74852	0.0812462	100.743
17MMSG33-pl4-2	48.8466	0.103448	31.2754	0.643913	0.174571	15.0596	2.80067	0.093693	98.9979
17MMSG33-pl4-3	48.1734	0.094365	32.0746	0.641403	0.167934	15.7634	2.36878	0.0947872	99.3787
17MMSG33-pl4-4	49.3179	0.102565	31.5128	0.602672	0.174571	14.7577	2.77769	0.0946505	99.3404
17MMSG33-pl4-5	48.6684	0.0867956	31.6388	0.608455	0.169372	15.3403	2.62491	0.105182	99.2421
17MMSG33-pl4-6	47.6259	0.0706476	32.6236	0.645658	0.159083	16.238	2.10486	0.0594985	99.5272
17MMSG33-pl4-7	47.6285	0.0933558	33.2461	0.648277	0.138285	16.6529	2.0122	0.0335106	100.453
17MMSG33-pl4-8	47.9729	0.0826325	32.8568	0.660823	0.147689	16.1759	2.10533	0.0592249	100.061
17MMSG33-pl4-9	47.3867	0.0784693	32.4378	0.718647	0.156539	16.0486	2.15316	0.0686626	99.0487
17MMSG33-pl4-10	48.0017	0.103953	31.9728	0.733157	0.162623	15.5554	2.45365	0.0738602	99.0572
17MMSG40-pl4-1	46.7487	0.0870347	33.4887	0.621106	0.141525	16.7312	1.88605	0.0503921	99.7547
17MMSG40-pl4-2	49.4726	0.0971759	32.7579	0.675407	0.173038	15.4693	2.67897	0.0618688	101.386
17MMSG40-pl5-1	48.2182	0.0768935	33.4606	0.579175	0.139718	16.5548	2.089	0.0561964	101.175
17MMSG40-pl5-2	48.3075	0.0807445	32.8786	0.620058	0.163663	15.9802	2.2701	0.0515793	100.353
17MMSG40-pl5-3	47.9195	0.0817715	32.3715	0.597205	0.189641	16.0367	2.52671	0.0543496	99.7774
17MMSG40-pl5-4	47.9812	0.0779204	33.4124	0.589867	0.157338	16.6339	2.11708	0.0525027	101.022
17MMSG40-pl5-5	48.4015	0.0641849	32.7969	0.617961	0.165131	15.9747	2.23139	0.0654306	100.317
17MMSG40-pl5-6	47.88	0.0738126	33.1763	0.569531	0.156095	16.4729	2.12714	0.0720264	100.528
17MMSG40-pl5-7	47.5593	0.0745828	33.8774	0.602971	0.159258	16.6973	1.9445	0.0623965	100.978
17MMSG40-pl5-8	48.7034	0.0789474	32.6812	0.605487	0.180266	15.7082	2.55115	0.0579113	100.567
17MMSG40-pl5-9	48.2749	0.0845956	33.8098	0.579909	0.175861	16.2948	2.11986	0.0321876	101.372
17MMSG40-pl5-10	48.2725	0.0827985	32.8753	0.575506	0.173489	15.8708	2.2611	0.0643752	100.176
17MMSG40-pl5-11	47.0488	0.0824134	33.452	0.596367	0.157676	16.6677	1.94613	0.0649029	100.016
17MMSG40-pl5-12	47.0236	0.07638	33.2392	0.634943	0.164566	16.7378	1.97555	0.0485453	99.9006
17MMSG40-pl5-13	47.1749	0.0854942	33.1956	0.597415	0.145591	16.86	1.96894	0.0453793	100.073
17MMSG40-pl5-14	48.644	0.085751	32.6969	0.572571	0.17044	15.7469	2.43722	0.0853499	100.439
17MMSG40-pl5-15	49.0231	0.084724	32.3861	0.572885	0.164115	15.532	2.63279	0.0815244	100.477
17MMSG40-pl5-16	47.8783	0.0658537	33.1905	0.573514	0.135877	16.6787	2.06926	0.0608135	100.653
17MMSG40-pl5-17	47.7738	0.0666239	33.3871	0.628654	0.141977	16.37	2.0341	0.0660901	100.468
17MMSG40-pl5-18	47.4659	0.084724	33.65	0.644797	0.112384	16.442	2.05039	0.0622646	100.512
17MMSG40-pl5-19	51.697	0.143646	30.0229	0.747843	0.178798	13.2532	3.72333	0.121363	99.8882
17MMSG40-pl6-1	48.4615	0.0702182	33.4057	0.579489	0.167503	16.6288	2.1142	0.0713668	101.499
17MMSG40-pl6-2	49.1331	0.0821566	32.115	0.56062	0.190545	15.1621	2.58085	0.0953756	99.9197
17MMSG40-pl6-3	47.7539	0.0734275	33.0145	0.576973	0.176539	16.3216	2.08498	0.0704434	100.072
17MMSG40-pl6-4	46.8954	0.0722721	33.3575	0.585255	0.180266	16.5428	1.91691	0.0507878	99.6012
17MMSG40-pl6-5	47.4988	0.0902439	33.3886	0.559048	0.150787	16.5918	1.97814	0.0650348	100.323
17MMSG40-pl6-6	47.3997	0.0748395	33.5556	0.592698	0.154627	16.4637	1.89573	0.0528985	100.19
17MMSG40-pl6-7	46.8915	0.0629012	33.7359	0.570264	0.158467	16.7278	1.85932	0.0617369	100.068
17MMSG40-pl6-8	47.325	0.0688062	33.5339	0.560411	0.140847	16.6304	1.9538	0.0559326	100.269
17MMSG40-pl6-9	47.1053	0.0708601	33.5975	0.629283	0.157225	16.7218	1.70792	0.042609	100.032
17MMSG40-pl6-10	47.6568	0.0695764	33.1396	0.596471	0.159032	16.3783	1.98705	0.0468303	100.034
17MMSG40-pl6-11	47.5889	0.0765083	32.9581	0.602971	0.174054	15.8425	2.1371	0.075852	99.456
17MMSG40-pl6-12	47.2666	0.0706033	33.3138	0.598044	0.156773	16.7058	1.7932	0.0431367	99.948
17MMSG40-pl6-13	47.5295	0.0825417	33.4507	0.584836	0.159258	16.2331	2.12896	0.0443239	100.213
17MMSG40-pl6-14	47.3743	0.071887	33.4603	0.565442	0.156886	16.2036	2.07904	0.0678051	99.9793
17MMSG40-pl6-15	47.5569	0.0652118	33.3015	0.56408	0.158241	16.4638	2.02959	0.0658263	100.205
17MMSG40-pl6-16	49.5061	0.0632863	34.0549	0.592698	0.0879871	15.0537	1.22977	0.0551411	100.644
17MMSG40-pl6-17	48.4543	0.0803594	32.461	0.570684	0.166035	15.5547	2.48149	0.0778307	99.8464
17MMSG40-pl6-18	47.224	0.0699615	33.075	0.574982	0.137459	16.4119	2.04301	0.0746647	99.6109
17MMSG40-pl6-19	47.0227	0.0739409	33.4428	0.61534	0.133957	16.2957	1.92323	0.052107	99.5598
17MMSG40-pl6-20	50.7864	0.149936	30.3838	0.817554	0.176991	12.949	3.65894	0.161993	99.0845
17MMSG40-pl9-1	48.4295	0.0780488	33.3681	0.574772	0.141525	16.2412	2.1394	0.077435	101.05
17MMSG40-pl9-2	48.0969	0.0830552	33.244	0.578127	0.160613	16.1792	2.09935	0.0671455	100.508
17MMSG40-pl9-3	47.7317	0.0826701	33.3953	0.625194	0.154062	16.4324	2.07952	0.0639795	100.565
17MMSG40-pl9-4	47.8253	0.0827985	33.7429	0.593536	0.150448	16.3929	2.00267	0.0609454	100.852
17MMSG40-pl9-5	47.8303	0.07638	33.6977	0.621316	0.135426	16.5547	2.00746	0.0674093	100.991
17MMSG40-pl9-6	49.4914	0.0937099	32.6028	0.633371	0.168858	15.6118	2.36353	0.0573837	101.023
17MMSG40-pl9-7	48.5148	0.0830552	32.6868	0.600036	0.172247	15.6914	2.18751	0.0546134	99.9905
17MMSG40-pl9-8	48.6471	0.0813864	32.9505	0.613244	0.164792	15.8685	2.12618	0.0678051	100.52
17MMSG40-pl9-9	47.6945	0.0779204	33.5172	0.679076	0.154853	16.5074	2.0546	0.0415537	100.727
17MMSG40-pl9-10	47.7429	0.0826701	33.2354	0.645112	0.139718	16.6562	1.98983	0.0538219	100.546
17MMSG40-pl9-11	47.9298	0.0835687	33.6717	0.591754	0.150448	16.4967	2.00631	0.0507878	100.981
17MMSG40-pl9-12	48.1996	0.0772786	33.3183	0.66136	0.146495	16.4726	2.12455	0.0832393	101.083
17MMSG40-pl9-13	48.6223	0.077792	32.8623	0.611776	0.16163	15.7047	2.38863	0.0720264	100.501
17MMSG40-pl9-14	48.5128	0.106418	32.7042	0.671423	0.142654	15.9246	2.37963	0.0716306	100.513
17MMSG40-pl12-1	48.1206	0.0851091	33.1326	0.60926	0.140508	16.7044	2.11056	0.0712349	100.974
17MMSG40-pl12-2	47.7375	0.0789474	33.6663	0.621211	0.153271	16.7495	1.93051	0.0531623	100.99
17MMSG40-pl12-3	48.2133	0.0830552	32.8192	0.643539	0.164792	16.0234	2.18109	0.0548772	100.183
17MMSG40-pl12-4	48.0532	0.0949936	33.0185	0.617961	0.161856	16.4975	2.10012	0.0650348	100.609
17MMSG40-pl12-5	48.7392	0.0920411	33.2241	0.613663	0.160161	16.4333	2.10395	0.0381239	101.404
17MMSG40-pl12-6	47.5567	0.0698331	33.9012	0.628968	0.148866	16.9807	1.84351	0.0670136	101.197
17MMSG40-pl12-7	47.2165	0.0750963	33.513	0.605172	0.149996	16.6563	1.85501	0.0506559	100.122
17MMSG40-pl12-8	48.5542	0.0771502	33.0374	0.646474	0.162194	16.1601	2.30374	0.0780945	101.019
17MMSG40-pl12-9	47.9376	0.0956354	33.3093	0.648256	0.149544	16.3074	2.00909	0.0668816	100.524
17MMSG40-pl12-10	48.6394	0.0765083	32.679	0.675931	0.163776	16.306	2.12062	0.0693881	100.731
17MMSG40-pl12-11	50.1316	0.0993582	31.7943	0.732538	0.203985	14.3773	3.00065	0.0936607	100.433
17MMSG40-pl12-12	50.1537	0.0984596	32.1752	0.743126	0.173376	15.3095	2.71414	0.111337	101.479
17MMSG37-pl8-1	48.8168	0.07822	32.2818	0.623405	0.148189	15.5327	2.46964	0.0808645	100.032
17MMSG37-pl8-2	48.737	0.0796959	32.275	0.630334	0.165543	15.9378	2.4715	0.0593307	100.356
17MMSG37-pl8-3	48.1265	0.0665474	32.7404	0.694347	0.142216	16.5134	2.12857	0.0561684	100.468
17MMSG37-pl8-4	48.7686	0.0712433	31.4375	0.66388	0.176024	15.3952	2.66329	0.0921584	99.2679
17MMSG37-pl8-5	47.5497	0.0673524	32.4396	0.676639	0.147513	16.4022	2.11849	0.0902008	99.4916
17MMSG37-pl8-6	47.9437	0.086136	32.3605	0.634954	0.147851	16.5642	2.07676	0.0680647	99.8821
17MMSG37-pl8-7	47.6276	0.0881485	32.5416	0.657281	0.154274	16.1577	2.18637	0.102549	99.5155
17MMSG37-pl8-8	47.0298	0.0876118	32.8734	0.652772	0.146611	16.4312	1.97783	0.0728834	99.2721
17MMSG37-pl8-9	47.5868	0.102907	32.2128	0.729213	0.151232	16.3126	2.20547	0.0790574	99.3801
17MMSG37-pl8-10	48.5998	0.0908318	31.7102	0.745601	0.168361	15.4581	2.6199	0.0795092	99.4723
17MMSG37-pl8-11	52.1972	0.19186	29.36	0.828861	0.184814	12.9943	4.11639	0.203742	100.077
17MMSG37-pl3-1	47.7693	0.075	32.9784	0.661351	0.14616	16.7609	1.99076	0.0775516	100.459
17MMSG37-pl3-2	47.4319	0.0660107	32.6806	0.624835	0.150668	16.5835	2.17971	0.0784551	99.7957
17MMSG37-pl3-3	47.8386	0.0872093	31.9309	0.644523	0.194392	16.0825	2.28647	0.0692694	99.1339
17MMSG37-pl3-4	47.6352	0.0697674	32.1655	0.656511	0.155965	16.4651	2.32624	0.0856832	99.56
17MMSG37-pl3-5	47.6056	0.0701699	33.0672	0.648812	0.13861	16.8267	2.01162	0.0393028	100.408
17MMSG37-pl3-6	47.8848	0.0705725	32.6211	0.649802	0.148414	16.2128	2.09929	0.0590296	99.7458
17MMSG37-pl3-7	47.3991	0.0772809	32.8925	0.635504	0.143456	16.5968	2.09782	0.0667094	99.9091
17MMSG37-pl3-8	47.456	0.0575581	32.8397	0.653322	0.132299	17.0569	1.87939	0.0394534	100.115
17MMSG37-pl3-9	46.6488	0.091771	32.9863	0.603608	0.137371	17.0772	1.90583	0.0683659	99.5192
17MMSG37-pl3-10	46.8913	0.0637299	33.0062	0.709085	0.151232	17.0583	1.83766	0.0405075	99.7581
17MMSG37-pl3-11	47.1296	0.0843918	33.076	0.676639	0.130496	17.1413	1.91955	0.0536085	100.212
17MMSG37-pl3-12	47.5145	0.0795617	32.5109	0.674109	0.159007	16.1277	2.20214	0.0844785	99.3523
17MMSG37-pl3-13	47.7845	0.0762075	32.5909	0.719314	0.159458	16.8216	1.9792	0.085382	100.217
17MMSG37-pl3-14	50.7206	0.091771	31.1679	0.625935	0.184025	14.5336	3.01346	0.11565	100.453
17MMSG37-pl3-15	47.8911	0.0763417	32.6455	0.675649	0.147175	16.3651	2.11398	0.0826715	99.9975
17MMSG37-pl3-16	48.8331	0.0613148	32.0411	0.621316	0.165769	15.8085	2.58454	0.0745399	100.19
17MMSG37-pl3-17	47.5373	0.0751342	32.5547	0.66685	0.147513	16.5147	2.08273	0.0737869	99.6527
17MMSG37-pl3-18	49.2207	0.086136	31.9744	0.623515	0.190223	15.4294	2.81766	0.0992359	100.441
17MMSG37-pl3-19	47.7433	0.070975	33.0213	0.625495	0.135567	16.8209	1.86989	0.0638483	100.351
17MMSG37-pl3-20	47.2794	0.0737925	32.9776	0.635724	0.134779	17.0787	1.87263	0.0784551	100.131
17MMSG37-pl3-21	47.7501	0.0810376	32.6706	0.683128	0.147175	16.6136	2.07823	0.0347853	100.059
17MMSG37-pl3-22	47.6057	0.0763417	33.0449	0.6663	0.142554	16.7326	2.01407	0.0715282	100.354
17MMSG37-pl3-23	47.533	0.0953936	32.5295	0.803894	0.139624	16.68	2.06745	0.0724317	99.9213
17MMSG37-pl4-1	47.1801	0.0682916	33.3681	0.662671	0.131173	17.2792	1.87723	0.0775516	100.644
17MMSG37-pl4-2	46.5281	0.0723166	33.3312	0.652772	0.125989	17.5163	1.61962	0.06942	99.9157
17MMSG37-pl4-3	46.2619	0.0668157	33.4058	0.646283	0.134666	17.3672	1.69455	0.0600837	99.6373
17MMSG37-pl4-4	47.2288	0.0826476	33.0872	0.627915	0.156415	16.8681	2.01936	0.0560178	100.127
17MMSG37-pl4-5	47.9729	0.0803667	32.3569	0.66311	0.160585	16.2801	2.38256	0.0462298	99.9427
17MMSG37-pl4-6	47.9106	0.0850626	32.3126	0.58106	0.152358	16.1125	2.27726	0.0801115	99.5115
17MMSG37-pl4-7	47.1965	0.0873435	32.5179	0.607237	0.142104	16.8279	2.1176	0.0450251	99.5416
17MMSG37-pl4-8	47.3754	0.0739267	32.5381	0.688627	0.147738	16.4609	2.10399	0.0718293	99.4606
17MMSG37-pl4-9	47.6652	0.0865385	32.2415	0.645733	0.155063	16.4912	2.2562	0.0670106	99.6084
17MMSG37-pl4-10	47.8677	0.0924419	32.3152	0.576881	0.149992	16.2098	2.32134	0.0743893	99.6078
17MMSG37-pl4-11	47.9015	0.0846601	32.4894	0.613286	0.160134	16.5369	2.23456	0.0518015	100.072
17MMSG37-pl4-12	47.6778	0.0908318	32.2891	0.621975	0.153711	16.0894	2.38286	0.0995371	99.4051
17MMSG37-pl4-13	46.7319	0.0707066	32.719	0.58722	0.132299	16.8064	1.93542	0.0402064	99.0231
17MMSG37-pl4-14	45.8951	0.0610465	33.46	0.611417	0.114269	17.5987	1.56594	-	99.3065
17MMSG37-pl4-15	45.9128	0.0646691	33.4646	0.619996	0.113818	17.5448	1.57858	0.0383993	99.3377
17MMSG37-pl4-16	46.7562	0.0791592	32.6728	0.609327	0.141089	16.576	1.97606	0.0716788	98.8823
17MMSG37-pl4-17	47.856	0.0798301	32.0187	0.656401	0.159571	16.3441	2.23554	0.0805633	99.4307
17MMSG37-pl4-18	47.0161	0.0829159	33.0669	0.643863	0.140639	16.8102	1.91171	0.0793586	99.7516
17MMSG37-pl4-19	48.1188	0.0939177	31.9146	0.639573	0.168811	15.7813	2.54359	0.0621919	99.3228
17MMSG37-pl4-20	48.4705	0.0858676	31.7789	0.692147	0.165769	15.818	2.44251	0.0932125	99.5469
17MMSG37-pl4-21	47.751	0.086941	32.4877	0.728223	0.154838	16.6874	2.04267	0.0409593	99.9797
17MMSG37-pl5-1	53.424	0.177907	28.4637	0.715794	0.188758	12.0947	4.32865	0.190039	99.5836
17MMSG37-pl5-2	53.7956	0.170528	28.1992	0.760009	0.195745	11.491	4.51652	0.215639	99.3443
17MMSG37-pl5-3	49.7383	0.123703	30.7671	0.771448	0.172417	14.5584	3.15295	0.117909	99.4022
17MMSG44-pl1-1	49.4178	0.0815398	32.0592	0.658493	0.168069	15.0549	2.67926	0.0918796	100.211
17MMSG44-pl1-2	49.3149	0.0899617	32.2681	0.666397	0.167148	15.2346	2.69626	0.089804	100.527
17MMSG44-pl1-3	48.0775	0.0935347	32.3161	0.659396	0.16404	15.5291	2.63514	0.0824702	99.5573
17MMSG44-pl1-4	48.1741	0.0837091	32.9562	0.664139	0.138715	16.3139	2.09668	0.0543805	100.482
17MMSG44-pl1-5	48.2903	0.0723522	32.7606	0.605312	0.154946	16.0572	2.38399	0.0588085	100.384
17MMSG44-pl1-6	47.503	0.0791153	32.392	0.653977	0.128009	16.039	2.19592	0.0733376	99.0643
17MMSG44-pl1-7	46.8811	0.0664823	32.7203	0.652622	0.136297	16.479	2.03094	0.0643434	99.0311
17MMSG44-pl1-8	47.6847	0.0815398	33.084	0.67814	0.14447	16.3821	1.97248	0.0650352	100.092
17MMSG44-pl1-9	47.7127	0.0654615	33.386	0.661655	0.13952	16.4592	2.08616	0.0676643	100.578
17MMSG44-pl1-10	47.8503	0.0909826	33.2301	0.745095	0.137448	16.8584	2.04136	0.0433107	100.997
17MMSG44-pl1-11	47.6198	0.0658443	33.1434	0.713368	0.152413	16.6477	2.18315	0.0682178	100.594
17MMSG44-pl1-12	48.413	0.0686516	32.9245	0.699593	0.141477	16.0177	2.27826	0.0448328	100.588
17MMSG44-pl1-13	48.0982	0.0765632	32.7898	0.679833	0.150226	16.1458	2.16969	0.038606	100.149
17MMSG44-pl1-14	49.2293	0.0905997	32.1801	0.701286	0.167493	15.2962	2.69027	0.0611608	100.416
17MMSG44-pl1-15	47.9983	0.0992769	33.3116	0.724546	0.149996	16.4513	2.19307	0.0737527	101.002
17MMSG44-pl1-16	48.2651	0.0940451	32.7763	0.833278	0.136642	15.8173	2.36522	0.0889737	100.377
17MMSG44-pl4-1	48.7263	0.086644	32.1204	0.639073	0.167148	15.836	2.43627	0.0666957	100.079
17MMSG44-pl4-2	47.7191	0.0840919	33.1194	0.605425	0.148039	16.5108	2.22854	0.0595003	100.475
17MMSG44-pl4-3	47.4596	0.0874096	33.0185	0.64788	0.143204	16.506	2.08744	0.0423421	99.9924
17MMSG44-pl4-4	47.9386	0.0709485	33.2543	0.637943	0.148154	16.6556	1.94978	0.0345932	100.69
17MMSG44-pl4-5	47.7259	0.0662271	33.139	0.672494	0.149305	16.4479	2.08194	0.0646201	100.347
17MMSG44-pl4-6	48.7077	0.0797533	32.8513	0.595263	0.158399	16.045	2.35176	0.074583	100.864
17MMSG44-pl4-7	46.466	0.0638026	33.6497	0.649799	0.128469	17.3494	1.72349	0.0451095	100.076
17MMSG44-pl4-8	46.6825	0.0754147	33.5623	0.629927	0.134916	16.8998	1.73046	0.0471851	99.7625
17MMSG44-pl4-9	47.0877	0.0759251	33.7163	0.620329	0.136182	17.0173	1.85368	0.0518898	100.559
17MMSG44-pl4-10	46.8228	0.0699277	33.3982	0.583634	0.140672	16.7406	1.86056	0.0473235	99.6638
17MMSG44-pl4-11	47.6642	0.0677584	33.363	0.630266	0.142053	16.7976	1.76397	0.0532735	100.482
17MMSG44-pl4-12	47.6426	0.0759251	33.0287	0.606893	0.154831	16.6086	2.1461	0.0644817	100.328
17MMSG44-pl4-13	48.2817	0.0664823	33.3345	0.618636	0.14896	16.5113	2.19631	0.0487072	101.207
17MMSG44-pl4-14	48.0438	0.0930242	33.0357	0.557551	0.167378	16.4332	2.20722	0.0525817	100.59
17MMSG44-pl4-15	47.6838	0.0784772	33.2521	0.623604	0.155867	16.8463	2.0333	0.0370839	100.711
17MMSG44-pl4-16	47.3955	0.0816674	33.088	0.636701	0.15437	16.5095	2.02406	0.0565945	99.9464
17MMSG44-pl4-17	48.4155	0.0803913	32.8276	0.656009	0.167493	16.2443	2.25124	0.0784574	100.721
17MMSG44-pl4-18	48.1565	0.0876648	33.2103	0.59436	0.156097	16.4422	2.14345	0.0469084	100.838
17MMSG44-pl4-19	46.993	0.0814122	33.6872	0.620217	0.141592	16.8386	1.93248	0.0669725	100.361
17MMSG44-pl4-20	47.714	0.0745215	33.2599	0.616039	0.153795	16.4652	2.073	0.0542422	100.411
17MMSG44-pl4-21	47.6494	0.0699277	33.3428	0.586005	0.142168	16.6351	1.98034	0.0590852	100.465
17MMSG44-pl4-22	48.4606	0.0774564	32.8713	0.636137	0.15368	16.1238	2.31098	0.0833004	100.717
17MMSG44-pl4-23	47.3103	0.0662271	33.8612	0.606667	0.128699	16.7324	1.95027	0.0529968	100.709
17MMSG44-pl4-24	47.9231	0.0777116	33.0216	0.671817	0.145506	16.6881	2.05295	0.0572864	100.638
17MMSG44-pl10-1	47.8668	0.0768184	33.4853	0.650477	0.157478	16.7091	2.04548	0.0502293	101.042
17MMSG44-pl10-2	48.6062	0.0796257	32.9895	0.617733	0.170256	16.4276	2.21705	0.0593619	101.167
17MMSG44-pl10-3	48.3987	0.0671204	33.1457	0.610168	0.167839	16.4285	2.04607	0.0747213	100.939
17MMSG44-pl10-4	48.0937	0.0902169	32.9733	0.716077	0.17417	16.3041	2.27522	0.0715388	100.698
17MMSG44-pl10-5	48.0124	0.082433	33.3904	0.629814	0.163004	16.6103	2.09334	0.0499526	101.032
17MMSG44-pl10-6	47.1765	0.0842195	33.0907	0.653073	0.162544	16.7017	2.0613	0.0601922	99.9902
17MMSG44-pl10-7	47.8455	0.0849851	33.1483	0.653186	0.157133	16.6437	2.05777	0.0482921	100.639
17MMSG44-pl10-8	47.3472	0.0757975	33.7846	0.685705	0.142628	17.3203	1.7342	0.0543805	101.145
17MMSG44-pl10-9	47.67	0.0883028	33.2986	0.742386	0.146427	16.6669	1.92688	0.0535503	100.593
17MMSG44-pl8a-1	48.8776	0.091493	32.7144	0.659622	0.14873	16.0237	2.39893	0.0802562	100.995
17MMSG44-pl8a-2	48.3218	0.083071	33.1545	0.68593	0.146658	16.3999	2.12576	0.0585317	100.976
17MMSG44-pl8a-3	49.0134	0.0783496	32.4229	0.702077	0.140096	15.5658	2.5019	0.0765202	100.501
17MMSG44-pl8a-4	51.8085	0.129902	30.1967	0.72861	0.195121	13.2714	3.82075	0.127995	100.279
17MMSG44-pl8a-5	51.99	0.150574	30.1099	0.785179	0.194546	13.3339	3.76003	0.119693	100.444
17MMSG44-pl8a-6	52.024	0.151085	30.3796	0.818035	0.19397	13.279	3.91931	0.17089	100.936
17MMSG44-pl8b-1	51.5979	0.141897	30.2417	0.746902	0.202028	13.3026	3.79619	0.15221	100.181
17MMSG44-pl8b-2	50.6544	0.0996597	31.2146	0.799744	0.174516	14.689	3.23522	0.117894	100.985
17MMSG44-pl5a-1	47.0563	0.0698001	33.321	0.65567	0.138024	16.68	2.00687	0.0585317	99.9862
17MMSG44-pl5a-2	47.6921	0.0815398	33.7877	0.687963	0.137103	16.8329	2.0107	0.065312	101.295
17MMSG44-pl5a-3	47.3906	0.0798809	33.5823	0.888492	0.126858	16.7708	1.85191	0.0521666	100.743
17MMSG44-pl5b-1	47.8939	0.0627818	32.9245	0.75887	0.144585	16.1248	2.26549	0.0777655	100.253
17MMSG44-pl5b-2	47.5485	0.0846023	32.9008	0.728272	0.158514	15.9014	2.3215	0.0654504	99.7091
17MMSG44-pl5b-3	47.8612	0.0977456	33.2274	0.880588	0.143204	16.9083	2.03772	0.0601922	101.216
Tephra
17MMSG39-pl9-1	48.9962	0.0863115	31.703	0.538653	0.203463	14.9626	2.79892	0.0882965	99.3774
17MMSG39-pl9-2	48.4181	0.0918443	32.3002	0.600855	0.18537	16.0263	2.49975	0.0980915	100.221
17MMSG39-pl9-3	48.1114	0.0993443	32.2363	0.589682	0.178716	15.775	2.42221	0.0773659	99.4901
17MMSG39-pl9-4	48.4739	0.0896311	32.0452	0.556164	0.188521	15.6619	2.43303	0.0824763	99.5308
17MMSG39-pl9-5	48.915	0.0902459	32.0414	0.61654	0.194942	15.7859	2.45934	0.0640221	100.167
17MMSG39-pl9-6	48.4823	0.0929508	31.9023	0.604185	0.192023	15.6177	2.4645	0.0989432	99.4549
17MMSG39-pl9-7	47.9338	0.0995902	32.0851	0.623093	0.187938	15.4905	2.50154	0.0796372	99.0012
17MMSG39-pl9-8	48.6173	0.102787	32.0605	0.496433	0.174981	15.1739	2.43432	0.111009	99.1713
17MMSG39-pl9-9	46.9049	0.0759836	32.7781	0.549826	0.137977	16.2944	2.00965	0.0749527	98.8258
17MMSG39-pl9-10	48.281	0.0816393	31.7912	0.592046	0.194008	15.5457	2.46232	0.0719716	99.02
17MMSG39-pl12-1	48.3547	0.0972541	31.8221	0.667246	0.151518	15.2422	2.62804	0.09	99.053
17MMSG39-pl12-2	48.3484	0.0911066	32.0053	0.649413	0.156887	15.3957	2.54592	0.0722555	99.265
17MMSG39-pl12-3	48.3242	0.0870492	32.1045	0.654462	0.147432	15.3113	2.45388	0.0626025	99.1454
17MMSG39-pl12-4	48.7549	0.0879098	32.1444	0.656718	0.152218	15.3553	2.45914	0.0799211	99.6905
17MMSG39-pl12-5	49.038	0.0891393	31.6098	0.649091	0.159339	14.9822	2.65514	0.0952524	99.2779
17MMSG39-pl12-6	49.5739	0.0888934	31.3643	0.641141	0.152802	14.7906	2.8294	0.0796372	99.5207
17MMSG39-pl12-7	50.0027	0.092582	31.6198	0.628679	0.181401	14.5558	2.86524	0.104905	100.051
17MMSG39-pl24-1	49.2395	0.102418	32.0311	0.706136	0.145798	14.859	2.78621	0.0854574	99.9557
17MMSG39-pl24-2	50.4976	0.119385	31.0109	0.706351	0.154786	13.7085	3.52553	0.12194	99.845
17MMSG39-pl24-3	48.6562	0.108811	31.765	0.732671	0.140311	14.537	2.90913	0.0926972	98.9418
17MMSG39-pl24-4	51.2766	0.115205	31.0177	0.643612	0.172646	13.8661	3.42912	0.136987	100.658
17MMSG39-pl24-5	52.2162	0.143238	30.5558	0.643182	0.176498	13.1285	3.77078	0.119385	100.754
17MMSG39-pl28-1	48.2329	0.0842213	32.6995	0.672833	0.123619	15.8301	2.26056	0.0748107	99.9786
17MMSG39-pl28-2	48.2786	0.0807787	32.5219	0.641034	0.120584	15.6465	2.32619	0.0823344	99.698
17MMSG39-pl28-3	48.213	0.0843443	31.8421	0.647264	0.131673	15.5432	2.62714	0.0786435	99.1673
17MMSG39-pl28-4	48.2089	0.0890164	32.4234	0.648876	0.142879	15.5652	2.39063	0.0857413	99.5546
17MMSG39-pl28-5	48.5096	0.0779508	32.2277	0.685617	0.130739	15.5821	2.52755	0.0697003	99.8109
17MMSG39-pl28-6	47.9732	0.0843443	32.143	0.594087	0.138444	15.4928	2.56528	0.0939748	99.0851
17MMSG39-pl28-7	47.2667	0.0938115	32.064	0.631365	0.13751	15.661	2.41446	0.0709779	98.3399
17MMSG39-pl38-1	46.7505	0.0506557	33.9933	0.572171	0.0797276	16.8753	1.73958	0.0533754	100.115
17MMSG39-pl38-2	47.0516	0.0479508	33.6771	0.555305	0.0911673	17.1052	1.64893	0.0526656	100.23
17MMSG39-pl38-3	47.4859	0.0579098	33.3389	0.588393	0.112763	16.4215	2.0033	0.0538013	100.062
17MMSG39-pl38-4	48.3168	0.0602459	32.6754	0.571849	0.128054	15.687	2.41108	0.080489	99.9309
17MMSG39-pl38-5	47.9598	0.0836066	32.5715	0.604185	0.14393	15.8303	2.38358	0.0582019	99.6352
17MMSG39-pl38-6	48.1753	0.0868033	32.4178	0.664023	0.130039	15.5212	2.40691	0.0729653	99.475
17MMSG39-pl38-7	47.9894	0.0939344	32.3316	0.6232	0.143463	15.4508	2.40682	0.080205	99.1195
17MMSG39-pl38-8	47.2529	0.0928279	32.3541	0.617399	0.130272	15.7702	2.41228	0.086735	98.7166
17MMSG39-pl38-9	47.5563	0.0941803	31.5416	0.644256	0.127821	15.749	2.55486	0.0824763	98.3505
17MMSG39-pl39-1	47.4426	0.0768116	32.8588	0.648882	0.126611	16.4048	2.02163	0.0651221	99.6453
17MMSG39-pl39-2	47.3651	0.0765481	32.7854	0.64138	0.131426	16.4249	2.044	0.0421957	99.5109
17MMSG39-pl39-3	47.086	0.08722	32.5858	0.652847	0.139295	16.3096	2.10824	0.0729986	99.0421
17MMSG39-pl39-4	47.2509	0.0836627	32.18	0.645881	0.138943	16.2494	2.12844	0.0912835	98.7685
17MMSG39-pl39-5	47.582	0.0928854	32.5483	0.638701	0.144581	16.1012	2.16716	0.0648408	99.3397
17MMSG39-pl39-6	47.5461	0.0914361	32.1885	0.629378	0.132718	15.9809	2.29386	0.072858	98.9357
17MMSG39-pl39-7	47.8531	0.0786561	32.2829	0.670744	0.148926	16.039	2.41435	0.0749678	99.5626
17MMSG39-pl39-8	46.6785	0.069697	32.5727	0.666886	0.123909	16.2521	1.97001	0.069623	98.4034
17MMSG39-pl39-9	47.5276	0.084585	32.1483	0.617054	0.140587	15.8719	2.32361	0.108162	98.8219
17MMSG39-pl39-10	47.2511	0.0833992	32.0274	0.633236	0.136124	16.1534	2.21277	0.09269	98.5902
17MMSG39-pl46-1	47.8827	0.0465086	32.8613	0.560793	0.203775	15.8846	2.15307	-	99.5928
17MMSG39-pl46-2	48.2056	0.0479578	32.5379	0.591442	0.197668	16.0959	2.15179	0.0466966	99.8749
17MMSG39-pl46-3	47.6378	0.0582345	32.2739	0.600336	0.196963	16.3242	2.20164	0.0519008	99.345
17MMSG39-pl46-4	47.5548	0.0445323	32.6112	0.548254	0.194614	15.8881	2.22331	0.0556984	99.1205
17MMSG39-pl46-5	47.5519	0.0508564	32.7528	0.593049	0.194262	16.1954	2.25307	0.0514788	99.6428
17MMSG39-pl46-6	47.2999	0.0565217	32.9219	0.600872	0.177701	16.3348	1.95996	0.0472592	99.3989
17MMSG39-pl49-1	48.5771	0.0645586	32.7172	0.673851	0.144698	15.6355	2.19918	0.0686384	100.081
17MMSG39-pl49-2	49.1299	0.0801054	32.7155	0.636022	0.153272	15.476	2.42923	0.0791873	100.699
17MMSG39-pl49-3	48.0859	0.0706192	33.0403	0.627342	0.128255	16.2315	2.15395	0.08622	100.424
17MMSG39-pl49-4	47.3163	0.0685112	33.5547	0.635058	0.11557	16.969	1.81178	0.0537292	100.525
17MMSG39-pl49-5	46.8395	0.0624506	33.6261	0.59905	0.117919	16.7166	1.71414	0.0648408	99.7406
17MMSG39-pl49-6	47.6549	0.0544137	33.3511	0.629378	0.126023	16.4226	1.91267	0.0632936	100.214
17MMSG39-pl49-7	48.0483	0.0885375	32.6915	0.672565	0.131779	16.1118	2.111	0.0651221	99.9207
17MMSG39-pl49-8	48.1822	0.0906456	32.1861	0.597014	0.153154	15.6925	2.58027	0.108584	99.5905
17MMSG39-pl54-1	50.5873	0.11278	31.18	0.608374	0.177466	14.1671	3.11585	0.103239	100.052
17MMSG39-pl54-2	50.4009	0.119368	31.2166	0.6327	0.18099	14.6986	3.01831	0.108724	100.376
17MMSG39-pl54-3	50.6229	0.113439	31.3095	0.589406	0.169245	14.3509	2.99802	0.110975	100.264
17MMSG39-pl54-4	49.1009	0.104743	32.0452	0.574831	0.166779	15.0637	2.64766	0.0953624	99.7992
17MMSG39-pl54-5	49.1599	0.101713	32.2725	0.606981	0.164195	15.3576	2.57052	0.0651221	100.299
17MMSG39-pl54-6	48.8771	0.102372	31.9517	0.635165	0.152685	15.4009	2.59702	0.0737019	99.7906
17MMSG39-pl54-7	48.8189	0.0956522	31.8795	0.631628	0.166896	15.5817	2.50707	0.0801719	99.7616
17MMSG39-pl54-8	48.8913	0.0942029	32.1603	0.637844	0.143993	15.3055	2.46578	0.0907208	99.7896
17MMSG39-pl54-9	48.6615	0.102899	32.1734	0.64138	0.155973	15.3464	2.60786	0.0869232	99.7764
17MMSG39-pl54-10	48.2607	0.085112	32.2335	0.662385	0.156913	15.504	2.61111	0.0700449	99.5838
17MMSG39-pl54-11	49.4134	0.101186	31.8119	0.637737	0.153507	15.3128	2.50165	0.0964876	100.029
17MMSG39-pl54-12	47.0824	0.0938076	31.2886	0.595943	0.152215	15.9502	2.28016	0.0812971	97.5246
17MMSG39-pl56-1	49.1359	0.0844672	31.7166	0.621804	0.160156	14.9744	2.59934	0.0783596	99.371
17MMSG39-pl56-2	49.0369	0.0847131	32.316	0.645438	0.140078	15.429	2.4795	0.0748107	100.206
17MMSG39-pl56-3	49.2475	0.0663934	32.5754	0.662949	0.140195	15.5469	2.47781	0.0644479	100.782
17MMSG39-pl56-4	48.5948	0.0795492	32.5324	0.697864	0.132023	15.7439	2.39589	0.0929811	100.269
17MMSG39-pl56-5	48.1842	0.0666393	32.3586	0.618044	0.136926	16.0277	2.15958	0.0750946	99.6267
17MMSG39-pl56-6	48.4857	0.070082	32.4978	0.645331	0.121868	15.8427	2.15362	0.0526656	99.8697
17MMSG39-pl56-7	48.3673	0.0727869	32.4394	0.713226	0.128171	15.7082	2.28856	0.0528076	99.7705
17MMSG39-pl56-8	47.5376	0.0620902	32.0689	0.621374	0.13284	15.7746	2.13585	0.0599054	98.3932
17MMSG39-pl62-1	46.9618	0.0702049	33.0059	0.552834	0.139377	16.8451	1.95931	0.0380442	99.5726
17MMSG39-pl62-2	46.9119	0.0778279	32.9844	0.580658	0.138794	16.7269	2.00359	0.0658675	99.49
17MMSG39-pl62-3	47.1816	0.0828689	32.8074	0.518456	0.170428	16.5487	1.97043	0.0722555	99.3522
17MMSG39-pl62-4	47.8605	0.0756148	32.7305	0.555412	0.144864	16.2737	2.04023	0.0519558	99.7328
17MMSG39-pl62-5	47.6278	0.0827459	33.4439	0.606871	0.159222	16.3126	2.01442	-	100.248
17MMSG39-pl62-6	47.7039	0.0828689	33.0834	0.57346	0.163541	16.2754	1.99525	0.0746688	99.9525
17MMSG39-pl62-7	46.6961	0.0746311	32.9277	0.591079	0.142996	16.5428	1.8765	0.0701262	98.9219
17MMSG39-pl62-8	47.5452	0.0656557	33.0907	0.558098	0.160506	16.3089	2.05235	0.0617508	99.8431
17MMSG39-pl62-9	47.3618	0.0609836	33.0233	0.563147	0.183735	16.3055	2.07995	0.0660095	99.6444
17MMSG39-pl62-10	47.9255	0.087541	33.0068	0.611275	0.165292	16.1173	2.09226	0.0600473	100.066
17MMSG39-pl62-11	47.9586	0.0944262	32.703	0.53962	0.160623	16.4242	2.01481	0.0664353	99.9617
17MMSG39-pl62-12	48.9597	0.0871721	32.5966	0.556486	0.162607	15.521	2.14052	0.0838959	100.108
17MMSG39-pl66-1	48.0176	0.0845902	33.2256	0.694856	0.129805	16.7041	1.98423	0.0474132	100.888
17MMSG39-pl66-2	48.3617	0.0789344	33.4455	0.683146	0.12572	16.404	2.04778	0.0428707	101.19
17MMSG39-pl66-3	47.7635	0.11373	32.7449	0.789609	0.192374	16.2086	2.24467	0.0671451	100.124
17MMSG39-pl66-4	47.6936	0.0817623	33.3456	0.686799	0.142763	16.5847	1.93935	0.0553628	100.53
17MMSG39-pl66-5	47.281	0.077459	33.2095	0.654677	0.118599	16.5283	1.97013	0.0535174	99.8932
17MMSG39-pl66-6	47.6633	0.0692213	33.3748	0.657148	0.124436	16.6866	1.89705	0.0621767	100.535
17MMSG39-pl66-7	47.2661	0.0888934	33.2774	0.656396	0.118716	16.6302	1.98989	0.0597634	100.087
17MMSG39-pl66-8	47.5181	0.0740164	33.2767	0.622985	0.125136	16.7365	1.97569	0.0566404	100.386
17MMSG39-pl66-9	47.2725	0.0665164	33.1192	0.644471	0.127704	16.5123	2.13267	0.0662934	99.9417
17MMSG39-pl66-10	47.8977	0.0596311	32.3092	0.663057	0.146732	15.8446	2.43899	0.0594795	99.4194
17MMSG39-pl72-1	47.6811	0.0713115	32.6204	0.604507	0.139961	16.0901	2.13277	0.093123	99.4333
17MMSG39-pl72-2	48.0458	0.070082	32.5471	0.653925	0.130506	16.5563	2.01948	0.0773659	100.1
17MMSG39-pl72-3	48.3164	0.0660246	32.7917	0.62782	0.143113	16.1839	2.2964	0.0716877	100.497
17MMSG39-pl72-4	47.8046	0.0753689	32.5261	0.578295	0.131089	15.8975	2.30018	0.0701262	99.3832
17MMSG39-pl72-5	48.5909	0.0687295	33.2714	0.618473	0.134008	15.9958	2.17934	0.0685647	100.927
17MMSG39-pl72-6	48.5615	0.0805328	32.7432	0.681212	0.144397	15.6719	2.34774	0.0785016	100.309
17MMSG39-pl72-7	47.8523	0.0796721	33.1892	0.687551	0.128521	15.9717	2.15154	0.0594795	100.12
17MMSG39-pl72-8	47.8412	0.0762295	32.6505	0.675196	0.136693	16.1289	2.16911	0.0841798	99.762
17MMSG39-pl72-9	48.6653	0.0828689	32.8088	0.667891	0.140195	15.8198	2.43809	0.0865931	100.71
17MMSG39-pl72-10	49.1374	0.0797951	32.2848	0.655859	0.153969	15.6934	2.44028	0.0794953	100.525
17MMSG39-pl84-1	52.8094	0.12	30.0084	0.786386	0.150584	13.039	4.10757	0.1597	101.181
17MMSG39-pl84-2	52.6284	0.128484	29.8625	0.719672	0.152918	12.5707	4.06875	0.136136	100.268
17MMSG39-pl84-3	52.5835	0.116066	30.2556	0.720854	0.142879	12.7844	3.88933	0.122366	100.615
17MMSG39-pl84-4	52.1083	0.113607	30.576	0.705706	0.147665	12.9503	3.68866	0.145221	100.435
17MMSG39-pl92-1	48.9127	0.0881557	32.512	0.583988	0.175214	15.6733	2.2968	0.108596	100.351
17MMSG39-pl92-2	47.723	0.0729098	33.0444	0.580658	0.161206	16.341	2.01551	0.0655836	100.004
17MMSG39-pl92-3	48.9082	0.0818852	32.7893	0.56551	0.178132	15.5687	2.4514	0.119385	100.662
17MMSG39-pl92-4	48.2703	0.0833607	33.1579	0.570774	0.163307	16.3244	2.14876	0.064306	100.783
17MMSG39-pl92-5	48.5217	0.0832377	32.8819	0.552511	0.176848	15.8972	2.28052	0.0736751	100.468
17MMSG39-pl92-6	48.3201	0.0961475	33.1839	0.606441	0.178249	15.9739	2.32222	0.0840379	100.765
17MMSG39-pl92-7	48.4275	0.0940574	32.6249	0.573245	0.178132	16.0825	2.29869	0.0806309	100.36
17MMSG39-pl92-8	48.1063	0.0836066	32.3227	0.559172	0.157237	15.8124	2.01382	0.0742429	99.1295
17MMSG39-pl92-9	48.6345	0.0986066	32.768	0.601607	0.185253	15.8799	2.42499	0.0769401	100.67
17MMSG39-pl92-10	49.4891	0.0891393	32.2497	0.602251	0.184903	15.439	2.62248	0.0952524	100.772
17MMSG39-pl92-11	48.7453	0.092459	32.3378	0.596235	0.188405	15.8882	2.53331	0.0982334	100.48
17MMSG39-pl92-12	48.6246	0.0936885	32.7413	0.560998	0.190039	15.7431	2.50621	0.0936909	100.554
17MMSG39-pl93-1	46.4049	0.0666393	33.4541	0.5885	0.116148	16.8455	1.78496	0.0501104	99.3109
17MMSG39-pl93-2	47.2764	0.0767213	33.7042	0.623952	0.120817	16.8734	1.73789	0.0535174	100.467
17MMSG39-pl93-3	47.0368	0.0612295	33.465	0.64995	0.133191	16.8009	1.78575	-	99.9328
17MMSG39-pl93-4	47.0697	0.0591393	33.5078	0.630183	0.121751	16.7841	1.73521	0.0591956	99.967
17MMSG39-pl93-5	48.2018	0.0585246	33.472	0.655644	0.122918	17.0174	1.72061	0.0756625	101.325
17MMSG39-pl93-6	47.8674	0.0647951	33.0143	0.621481	0.14358	16.3403	2.08879	0.0989432	100.24
17MMSG39-pl93-7	47.2364	0.065041	33.2868	0.678419	0.143813	16.5392	1.97688	0.0942587	100.021
17MMSG39-pl93-8	49.231	0.074877	33.0477	0.629324	0.173696	15.9006	2.29323	0.0715457	101.422
17MMSG39-pl93-9	52.3768	0.126516	30.7755	0.524794	0.194708	13.6205	3.44252	0.112003	101.173
17MMSG39-pl102-1	47.6318	0.0641803	32.7849	0.687765	0.137977	16.0013	2.01005	0.0671451	99.3851
17MMSG39-pl102-2	48.392	0.0821311	32.6909	0.625456	0.150584	15.8475	2.21072	0.0776498	100.077
17MMSG39-pl102-3	48.1583	0.0854508	32.6123	0.710863	0.15572	16.0545	2.24011	0.0762303	100.094
17MMSG39-pl102-4	48.1168	0.0951639	32.3485	0.699475	0.157938	15.6864	2.27545	0.0864511	99.4663
17MMSG39-pl102-5	48.6849	0.092459	32.0889	0.659511	0.169611	15.4735	2.68821	0.0797792	99.9369
17MMSG39-pl102-6	50.0654	0.105246	31.2402	0.7114	0.192724	14.4638	3.21385	0.0892902	100.082
17MMSG39-pl102-7	49.638	0.103279	31.3982	0.639637	0.201829	14.4263	3.10553	0.122508	99.6352
17MMSG39-pl102-8	47.989	0.0821311	32.8168	0.688947	0.154436	16.1722	2.19036	0.0660095	100.16
17MMSG39-pl102-9	47.734	0.0784426	32.6213	0.591938	0.155486	16.0649	2.14449	0.0644479	99.455
17MMSG39-pl102-10	47.6117	0.0770902	32.5708	0.639207	0.155486	16.08	2.20595	0.0502524	99.3904
17MMSG39-pl102-11	50.0442	0.109795	30.6112	0.525009	0.193658	14.1751	3.3893	0.119811	99.1681
17MMSG39-pl102-12	50.8543	0.15123	29.658	0.55799	0.214553	13.6351	3.65053	0.130599	98.8524
17MMSG39-pl105-1	47.7559	0.0736475	32.86	0.641463	0.146732	16.2291	2.15879	0.0687066	99.9343
17MMSG39-pl105-2	47.7915	0.0742623	32.9436	0.628249	0.143113	16.371	2.11639	0.057918	100.126
17MMSG39-pl105-3	48.0356	0.0817623	32.8218	0.627712	0.151984	16.3826	2.16186	0.0677129	100.331
17MMSG39-pl105-4	47.7402	0.0786885	32.8315	0.638777	0.140778	16.2498	2.18272	0.0719716	99.9344
17MMSG39-pl105-5	48.1382	0.075123	32.7048	0.615788	0.144864	15.8202	2.35618	0.0718297	99.927
17MMSG39-pl105-6	49.7444	0.100943	31.2493	0.598599	0.181167	14.5668	2.9695	0.128328	99.539
17MMSG39-pl105-7	49.4657	0.0877869	31.6875	0.610309	0.157471	15.2205	2.72177	0.0961041	100.047
17MMSG39-pl105-8	48.5394	0.0838525	32.2341	0.640174	0.157704	15.6757	2.47642	0.0858833	99.8933
17MMSG39-pl105-9	48.9466	0.0852049	31.7645	0.658222	0.164475	15.2326	2.73457	0.0714038	99.6576
17MMSG39-pl105-10	47.9097	0.0791803	32.6471	0.605582	0.15035	15.8467	2.22759	0.0715457	99.5377
17MMSG39-pl105-11	48.7892	0.092582	32.3838	0.68465	0.145447	15.465	2.49588	0.123218	100.18
17MMSG39-pl105-12	48.2483	0.0938115	31.983	0.642645	0.170311	15.5546	2.56499	0.0553628	99.313
17MMSG39-pl105-13	47.9053	0.0740164	32.907	0.628249	0.154436	16.28	2.26413	0.0993691	100.312
17MMSG39-pl105-14	48.2933	0.0742623	32.9118	0.593442	0.137743	16.4358	2.19681	0.0773659	100.721
17MMSG39-pl106-1	47.5321	0.0683607	33.0295	0.592905	0.154786	15.9321	2.36114	0.073959	99.7449
17MMSG39-pl106-2	48.4992	0.0763525	32.7293	0.598706	0.159572	15.8848	2.42876	0.0525237	100.429
17MMSG39-pl106-3	48.6842	0.0741393	32.7303	0.598921	0.146848	15.9222	2.4093	0.0848896	100.651
17MMSG39-pl106-4	49.4214	0.067623	32.311	0.639207	0.16716	15.4844	2.35449	0.0584858	100.504
17MMSG39-pl106-5	48.2818	0.0729098	32.4491	0.55423	0.170078	15.7523	2.47284	0.0660095	99.8193
17MMSG39-pl106-6	48.5508	0.0876639	32.4852	0.667891	0.169027	15.7979	2.49965	0.0540852	100.312
17MMSG39-pl106-7	47.8504	0.085082	32.3002	0.696682	0.167393	15.7161	2.52487	0.0735331	99.4143
17MMSG39-pl106-8	48.3905	0.0758607	32.3442	0.663271	0.160856	15.7479	2.44891	0.0749527	99.9065
17MMSG39-pl106-9	48.2677	0.0853279	32.3226	0.595054	0.167276	15.6936	2.41486	0.054795	99.6012
17MMSG39-pl106-10	48.4404	0.0880328	32.6143	0.599028	0.171362	15.5827	2.45606	0.0655836	100.017
17MMSG39-pl106-11	48.5157	0.0884016	32.048	0.603541	0.182802	15.4433	2.57223	0.0723975	99.5263
17MMSG39-pl106-12	48.6539	0.0729098	32.671	0.665205	0.157121	15.8461	2.31994	0.0701262	100.456
17MMSG39-pl106-13	46.8168	0.0596311	32.9586	0.612457	0.123152	16.607	1.92932	0.0393218	99.1463
17MMSG39-pl106-14	50.8876	0.150246	29.3577	0.728589	0.190623	13.1945	3.69512	0.147208	98.3516
17MMSG39-pl110-1	48.9605	0.0821311	32.6087	0.656933	0.143346	15.9148	2.40096	0.0857413	100.853
17MMSG39-pl110-2	48.8173	0.082377	32.9594	0.686047	0.142529	15.4789	2.49082	0.0794953	100.737
17MMSG39-pl110-3	48.5339	0.0796721	32.9436	0.674014	0.128171	15.884	2.37762	0.0813407	100.702
17MMSG39-pl110-4	48.819	0.0870492	32.9999	0.700442	0.146965	15.5436	2.34595	0.073817	100.717
17MMSG39-pl110-5	48.762	0.0931967	32.6315	0.778436	0.14463	15.8131	2.2832	0.0968139	100.603
17MMSG39-pl110-6	52.4139	0.164139	29.8899	1.00253	0.19284	12.8003	3.98435	0.161972	100.61
17MMSG39-pl116-1	47.4721	0.0726639	32.9776	0.616754	0.13249	16.3722	2.06228	0.0682808	99.7742
17MMSG39-pl116-2	48.1344	0.0609836	32.8152	0.600747	0.133307	16.1495	2.06605	0.0438644	100.004
17MMSG39-pl116-3	47.422	0.0746311	32.8941	0.680783	0.137393	15.9127	2.11728	0.0533754	99.2922
17MMSG39-pl116-4	47.8369	0.0781967	33.402	0.625778	0.134358	16.1993	2.09633	0.0712618	100.444
17MMSG39-pl116-5	47.6549	0.0689754	32.6984	0.648231	0.126654	16.2988	2.01819	0.0430126	99.5571
17MMSG39-pl116-6	47.1969	0.0754918	33.0865	0.625241	0.131206	16.3114	1.95415	0.0682808	99.4491
17MMSG39-pl116-7	47.6794	0.0764754	33.4603	0.629539	0.128405	16.6365	2.01213	0.0684227	100.691
17MMSG39-pl116-8	47.3562	0.0706967	33.3143	0.63158	0.116615	16.283	2.12642	0.089858	99.9886
17MMSG39-pl116-9	48.8927	0.0992213	32.1087	0.623845	0.160039	15.5628	2.49558	0.10235	100.045
17MMSG39-pl116-10	47.5068	0.0858197	32.8023	0.585385	0.139728	15.9416	2.23484	0.0777918	99.3742
17MMSG39-pl116-11	47.9273	0.0770902	32.6023	0.562073	0.149416	16.106	2.2831	0.0532334	99.7605
17MMSG39-pl116-12	47.4384	0.0719262	32.9823	0.618688	0.134241	16.2917	2.11609	0.0814826	99.7349
17MMSG39-pl116-13	47.2056	0.0778279	32.4574	0.603003	0.147549	16.0458	2.32142	0.0664353	98.925
17MMSG39-pl117-1	48.615	0.102261	32.0331	0.648023	0.145176	15.6488	2.41372	0.112514	99.7186
17MMSG39-pl117-2	48.4645	0.0826792	32.2191	0.680875	0.155823	15.459	2.46661	0.0952166	99.6237
17MMSG39-pl117-3	48.8192	0.0961177	31.7202	0.688062	0.146839	15.507	2.56716	0.102465	99.647
17MMSG39-pl117-4	49.6234	0.103541	31.7975	0.635134	0.161701	15.3296	2.59988	0.0706711	100.321
17MMSG39-pl117-5	48.977	0.0958618	31.7859	0.700495	0.145508	15.4411	2.46178	0.0733069	99.6809
17MMSG39-pl117-6	50.6621	0.119539	31.1024	0.66616	0.15671	14.0983	3.02709	0.152215	99.9845
17MMSG39-pl117-7	49.4653	0.093302	31.8954	0.626579	0.146728	15.3698	2.41652	0.0947224	100.108
17MMSG39-pl117-8	49.2325	0.100725	31.9153	0.69251	0.148281	15.4148	2.42588	0.0845088	100.014
17MMSG39-pl117-9	50.3105	0.0976536	32.2592	0.694335	0.150499	14.8044	2.54921	0.114161	100.98
17MMSG39-pl120-1	47.4607	0.0684727	33.3152	0.664221	0.114566	16.5675	1.9288	0.053374	100.173
17MMSG39_plag120	46.748	0.075	32.8281	0.653157	0.122107	16.8876	1.85102	0.0823673	99.2474
17MMSG39_plag121	47.0247	0.0871587	33.1091	0.604906	0.114344	16.8905	1.79862	0.0845088	99.7138
17MMSG39_plag122	47.1365	0.0702645	32.9309	0.694335	0.111017	16.4524	1.83934	0.0327822	99.2676
17MMSG39_plag123	47.2896	0.0694966	32.8217	0.672434	0.113124	16.3508	1.9315	0.0784137	99.3271
17MMSG39_plag124	47.1936	0.0806314	32.5843	0.64597	0.112348	16.6691	1.88518	0.090604	99.2617
17MMSG39_plag125	46.182	0.0715444	32.6423	0.659773	0.119335	16.6159	1.74245	0.0523856	98.0856
17MMSG39_plag126	46.1989	0.0702645	31.8787	0.660571	0.118226	16.8887	1.87707	0.0541977	97.7466
17MMSG39-pl121-1	48.1006	0.0797355	32.0939	0.76848	0.114787	15.8694	2.21695	0.104112	99.3479
17MMSG39-pl121-2	48.0332	0.0999573	32.4388	0.713499	0.126987	15.8401	2.26028	0.0683649	99.5812
17MMSG39-pl121-3	49.183	0.0953498	32.3394	0.68943	0.128872	15.8399	2.32369	0.091263	100.691
17MMSG39-pl121-4	48.2795	0.0779437	32.1654	0.699468	0.113235	15.2914	2.33449	0.0894509	99.051
17MMSG39-pl121-5	48.2338	0.084471	32.0014	0.617225	0.116895	15.5741	2.38796	0.0714948	99.0874
17MMSG39-pl121-6	48.6159	0.0834471	31.8835	0.653613	0.133974	15.5639	2.38786	0.0845088	99.4067
17MMSG39-pl121-7	48.4292	0.0848549	31.8156	0.654868	0.126322	15.6657	2.40407	0.113996	99.2947
17MMSG39-pl121-8	48.1863	0.0728242	31.8731	0.706655	0.128207	15.5286	2.36962	0.0980171	98.9633
17MMSG39-pl121-9	48.0809	0.0885666	31.8276	0.690685	0.118669	15.652	2.45319	0.083191	98.9948
17MMSG39-pl125-1	55.3614	0.140273	27.7599	0.811256	0.0856192	10.3019	5.32424	0.367358	100.152
17MMSG39-pl125-2	55.8742	0.134898	27.4335	0.771332	0.0877264	10.3389	5.34663	0.355827	100.343
17MMSG39-pl125-3	56.2454	0.132978	27.5603	0.812967	0.0895009	10.1775	5.35773	0.35978	100.736
17MMSG39-pl125-4	55.5857	0.133618	27.6455	0.810457	0.0857301	10.2201	5.10479	0.366699	99.9525
17MMSG39-pl125-5	55.6058	0.147056	27.6307	0.814792	0.0889464	10.4266	5.30272	0.381361	100.398
17MMSG39-pl125-6	55.7931	0.122227	27.4404	0.789126	0.0872828	10.357	5.29674	0.3382	100.224
17MMSG39-pl125-7	55.0795	0.139249	27.727	0.803727	0.0888355	10.3816	5.22214	0.316949	99.759
17MMSG39-pl125-8	55.6306	0.139505	27.5631	0.820381	0.0897227	10.4068	5.29365	0.327657	100.271
17MMSG39-pl125-9	55.0064	0.130674	27.655	0.734373	0.0826248	10.549	5.29712	0.339189	99.7944
17MMSG39-pl125-10	54.26	0.141169	27.3974	0.803157	0.104917	10.5174	5.43821	0.306901	98.9692
17MMSG39-pl128-1	48.1764	0.0776877	32.2639	0.658176	0.137967	15.568	2.31606	0.116467	99.3147
17MMSG39-pl128-2	48.5309	0.0773038	31.9303	0.622016	0.147726	15.5076	2.41845	0.100159	99.3346
17MMSG39-pl128-3	48.3166	0.0789676	32.3659	0.61232	0.150499	15.7502	2.34115	0.0868151	99.7024
17MMSG39-pl128-4	48.1808	0.0781997	32.2445	0.686921	0.152384	15.6962	2.58183	0.177913	99.7987
17MMSG39-pl128-5	48.6033	0.0774317	32.3581	0.633309	0.148946	15.8253	2.2571	0.107077	100.011
17MMSG39-pl128-6	48.655	0.0691126	33.1215	0.628176	0.153604	15.3592	2.2432	0.0835204	100.313
17MMSG39-pl128-7	48.3142	0.0924061	32.8184	0.632168	0.150832	15.5013	2.26897	0.127669	99.9059
17MMSG39-pl128-8	49.0298	0.0906143	32.6487	0.659202	0.144954	15.6131	2.35785	0.115808	100.66
17MMSG39-pl128-9	49.419	0.0784556	33.0595	0.630685	0.139409	15.6691	2.2957	0.110043	101.402
17MMSG39-pl135-1	48.7581	0.0476109	31.3742	0.664563	0.153826	14.9279	2.71182	0.128328	98.7663
17MMSG39-pl135-2	49.4247	0.0482509	31.4994	0.681788	0.14451	14.7159	2.74743	0.115314	99.3772
17MMSG39-pl135-3	49.0382	0.0707765	31.8684	0.668442	0.142957	15.5988	2.53956	0.0789079	100.006
17MMSG39-pl135-4	48.7115	0.0792235	31.6503	0.710191	0.164695	15.4709	2.52943	0.0943929	99.4106
17MMSG39-pl135-5	47.659	0.0700085	32.5836	0.650533	0.127652	16.2406	2.20653	0.0741306	99.612
17MMSG39-pl135-6	49.005	0.0629693	31.846	0.692168	0.156932	15.4241	2.70545	0.114326	100.007
17MMSG39-pl135-7	50.6554	0.123379	30.9664	0.736427	0.16902	14.3734	3.16538	0.131788	100.321
17MMSG39-pl135-8	50.5228	0.124659	30.2611	0.74521	0.169908	14.1086	3.2007	0.107901	99.2409
17MMSG39-pl135-9	48.5169	0.094198	31.9564	0.655438	0.140628	15.2675	2.62709	0.0929103	99.3511
17MMSG39-pl135-10	51.3133	0.129522	30.5114	0.689658	0.16658	13.9625	3.33262	0.166217	100.272
17MMSG39-pl135-11	51.2053	0.142961	30.2569	0.759925	0.170684	13.6288	3.40307	0.163581	99.7312
17MMSG39-pl135-12	51.656	0.138993	30.6833	0.685552	0.170351	13.2951	3.43839	0.171489	100.239
17MMSG39-pl135-13	51.893	0.155759	30.1925	0.747491	0.163031	13.5282	3.48915	0.147932	100.317
17MMSG39-pl138-1	49.0404	0.0958618	31.834	0.661027	0.154713	14.985	2.49247	0.0950519	99.3586
17MMSG39-pl138-2	48.4773	0.0890785	31.8778	0.615856	0.161922	15.8634	2.35119	0.0975229	99.5341
17MMSG39-pl138-3	49.1586	0.0890785	32.4257	0.720115	0.151275	15.7587	2.41112	0.10889	100.824
17MMSG39-pl138-4	47.8181	0.0802474	33.2915	0.682586	0.124214	16.6668	1.99037	0.0634228	100.717
17MMSG39-pl138-5	49.1968	0.0831911	32.2322	0.677795	0.143179	15.5568	2.40948	0.122892	100.422
17MMSG39-pl138-6	47.664	0.0856229	32.4169	0.711902	0.135416	15.9456	2.35901	0.0795668	99.3979
17MMSG39-pl138-7	49.6659	0.10866	31.1157	0.637985	0.159815	14.9311	2.86883	0.115808	99.6038
17MMSG39-pl138-8	49.0918	0.118771	30.9681	0.737225	0.159372	14.9364	2.88118	0.122727	99.0155
17MMSG39-pl140-1	47.8483	0.0779437	32.5962	0.617681	0.155712	16.242	2.27804	0.0861562	99.9021
17MMSG39-pl140-2	48.4505	0.0904863	32.8021	0.630229	0.149279	16.1966	2.10019	0.0858267	100.505
17MMSG39-pl140-3	47.9499	0.0872867	32.528	0.655324	0.151386	16.1259	2.17739	0.0863209	99.7615
17MMSG39-pl140-4	48.9767	0.0862628	32.5854	0.582434	0.163808	15.9486	2.22545	0.0686943	100.637
17MMSG39-pl140-5	47.7457	0.0806314	32.664	0.616541	0.164695	15.9801	2.26385	0.0891214	99.6046
17MMSG39-pl140-6	48.2573	0.0956058	32.6814	0.649392	0.159039	16.1708	2.2267	0.0876388	100.328
17MMSG39-pl140-7	48.8375	0.0709044	32.6566	0.598974	0.149612	16.034	2.32928	0.0731422	100.75
17MMSG39-pl140-8	48.7105	0.0876706	32.6344	0.650533	0.156821	15.8965	2.31211	0.0929103	100.541
17MMSG39-pl140-9	48.0565	0.084599	32.7499	0.69502	0.161479	16.1699	2.19437	0.0882977	100.2
17MMSG39-pl140-10	48.4146	0.0895904	32.4962	0.693993	0.160037	15.9934	2.14255	0.0848383	100.075
17MMSG39-pl140-11	48.6521	0.0833191	32.7899	0.594867	0.162699	15.9899	2.17913	0.117621	100.57
17MMSG39-pl140-12	48.8133	0.0903584	33.1356	0.658404	0.161922	16.3093	2.0254	0.0874741	101.282
17MMSG39-pl140-13	50.6079	0.101493	31.7448	0.623156	0.185213	14.6649	2.84345	0.0612813	100.832
17MMSG39-pl140-14	49.2732	0.0924061	32.9047	0.612662	0.170684	15.8441	2.25498	0.0794021	101.232
17MMSG39-pl140-15	49.2369	0.0858788	33.3049	0.610381	0.147505	15.9377	2.01401	0.0673764	101.405
17MMSG39-pl142-1	52.3528	0.217193	29.3595	0.815362	0.082403	12.8133	3.96867	0.214814	99.8241
17MMSG39-pl142-2	52.2206	0.160751	30.2269	0.755476	0.0728651	12.9819	3.99434	0.191586	100.604
17MMSG39-pl142-3	48.1384	0.100085	33.1079	0.699696	0.0450277	16.1488	2.1909	0.0772605	100.508
17MMSG39-pl142-4	47.3155	0.0812713	32.7386	0.678023	0.0420333	16.1507	2.22159	0.0701769	99.2979
17MMSG39-pl142-5	47.6616	0.075	32.7083	0.693879	0.0410351	16.2385	2.20672	0.0899451	99.7151
17MMSG39-pl142-6	47.0394	0.0738481	33.2025	0.706997	0.0296118	16.6466	1.98361	0.0596339	99.7422
17MMSG39-pl142-7	48.893	0.0854949	31.6445	0.680647	0.0432532	15.5122	2.74724	0.0723185	99.6786
17MMSG39-pl142-8	50.4456	0.118259	30.838	0.65156	0.0565619	14.1216	3.40587	0.149414	99.7868
17MMSG39-pl142-9	51.2798	0.121843	30.0671	0.711902	0.0625508	13.0911	3.79525	0.206907	99.3365
17MMSG39-pl142-10	51.6256	0.137969	30.1023	0.673803	0.0590018	12.8665	3.96365	0.194552	99.6234
17MMSG39-pl142-11	51.2476	0.138481	30.0036	0.699468	0.0726433	13.2073	3.94377	0.167535	99.4804
17MMSG39-pl142-12	50.9522	0.116724	29.8873	0.641065	0.0515712	13.257	3.78811	0.186974	98.8809
17MMSG39-pl142-13	51.2855	0.126706	29.4389	0.663195	0.0675416	12.9649	3.86937	0.212672	98.6288
17MMSG39-pl142-14	52.1084	0.132722	29.5474	0.646655	0.0552311	12.7565	4.15202	0.201635	99.6006
17MMSG39-pl142-15	52.5079	0.140145	28.9348	0.670381	0.0647689	12.0476	4.41171	0.200647	98.978
17MMSG39-pl142-16	53.5244	0.13413	28.0924	0.644944	0.0767468	11.2364	4.92327	0.274118	98.9065
17MMSG39-pl142-17	54.3992	0.119923	27.5958	0.67232	0.0863956	10.7208	5.13596	0.281202	99.0116
17MMSG39-pl142-18	54.2089	0.105461	27.3548	0.678138	0.0779667	10.4275	5.38156	0.288615	98.5229
17MMSG39-pl142-19	55.3325	0.103925	26.8322	0.647453	0.0749723	10.0202	5.58374	0.356815	98.9519
17MMSG39-pl149-1	48.0277	0.0829352	32.3698	0.695704	0.136747	15.7671	2.18144	0.0769311	99.3383
17MMSG39-pl149-2	47.5058	0.0950939	32.6281	0.667529	0.148503	16.3132	2.09469	0.066388	99.5193
17MMSG39-pl149-3	47.5373	0.0906143	32.4598	0.647111	0.122994	16.4825	2.16571	0.0777547	99.5838
17MMSG39-pl149-4	48.0485	0.084343	32.5852	0.66924	0.132532	16.2388	2.02057	0.0998292	99.8791
17MMSG39-pl149-5	47.9715	0.0943259	32.7302	0.627833	0.13098	16.2323	2.19553	0.0846736	100.067
17MMSG39-pl149-6	47.7486	0.075256	32.6787	0.627719	0.145508	16.5017	2.10877	0.0952166	99.9814
17MMSG39-pl149-7	48.0202	0.0765358	32.4568	0.637187	0.135527	16.1597	2.14882	0.0864857	99.7213
17MMSG39-pl149-8	47.6838	0.0805034	32.3098	0.664792	0.135527	16.1683	2.35013	0.122068	99.5149
17MMSG39-pl149-9	47.1064	0.0881826	32.167	0.667529	0.132865	16.2295	2.21058	0.08072	98.6828
17MMSG39-pl149-10	47.9963	0.0909983	31.8506	0.656807	0.15061	16.0437	2.2432	0.0698475	99.102
17MMSG39-pl149-11	47.8119	0.084727	31.8288	0.692966	0.146285	15.6942	2.35331	0.099335	98.7115
17MMSG39-pl149-12	47.4666	0.0862628	32.1152	0.671864	0.135194	16.3296	2.29763	0.0446431	99.1469
17MMSG39-pl149-13	47.2953	0.0944539	31.6365	0.667529	0.139076	16.0509	2.33083	0.0629286	98.2775
17MMSG39-pl151-1	45.8599	0.0650171	33.6948	0.592586	0.0907209	17.3807	1.48904	-	99.1727
17MMSG39-pl151-2	46.2975	0.074616	33.5728	0.577871	0.100702	17.3553	1.51509	0.048432	99.5424
17MMSG39-pl151-3	46.4382	0.0650171	33.4641	0.65521	0.100813	17.4476	1.46037	0.0410189	99.6723
17MMSG39-pl151-4	46.2107	0.0861348	33.7034	0.61289	0.0943808	17.5206	1.53314	0.0393716	99.8006
17MMSG39-pl151-5	46.8309	0.0724403	33.1742	0.628061	0.110351	17.137	1.69275	0.075119	99.7208
17MMSG39-pl151-6	47.0714	0.0684727	32.7268	0.679506	0.12122	16.9468	1.92696	0.0851678	99.6263
17MMSG39-pl151-7	47.3862	0.0719283	32.2533	0.622472	0.136747	16.5513	2.04518	0.0711653	99.1383
17MMSG39-pl151-8	46.7802	0.0719283	32.3284	0.697073	0.133863	16.5908	2.05869	0.107242	98.7682
17MMSG39-pl152-1	49.0767	0.0892065	31.3087	0.693537	0.143734	15.5188	2.69175	0.109054	99.6315
17MMSG39-pl152-2	48.7197	0.0865188	31.8078	0.700153	0.147172	15.4445	2.62014	0.0838499	99.6098
17MMSG39-pl152-3	48.7408	0.0971416	31.8807	0.697529	0.149501	15.3075	2.52991	0.108725	99.5118
17MMSG39-pl152-4	48.6613	0.09343	31.6984	0.67483	0.150055	15.7122	2.4833	0.117456	99.591
17MMSG39-pl152-5	49.0504	0.084215	31.8171	0.619849	0.141072	15.6797	2.52711	0.110702	100.03
17MMSG39-pl152-6	48.5814	0.104309	32.1965	0.711674	0.128096	15.5983	2.46448	0.115149	99.8999
17MMSG39-pl152-7	49.0122	0.0854949	31.815	0.672092	0.134529	15.4555	2.58666	0.122892	99.8843
17MMSG39-pl152-8	48.7797	0.0962457	32.0433	0.698442	0.13719	15.7044	2.63027	0.0838499	100.173
17MMSG39-pl152-9	49.0543	0.0857509	31.9265	0.690685	0.147061	15.3175	2.67602	0.106419	100.004
17MMSG39-pl152-10	49.435	0.0918942	31.6522	0.721712	0.14939	15.298	2.80128	0.118115	100.268
17MMSG39-pl152-11	50.1447	0.102389	31.2104	0.686465	0.145841	15.1006	2.96359	0.118609	100.472
17MMSG39-pl152-12	49.87	0.105205	31.6455	0.692282	0.151386	15.1164	2.73102	0.136565	100.448
17MMSG39-pl152-13	50.1461	0.0917662	31.9712	0.682472	0.149834	15.2504	2.76104	0.111031	101.164
17MMSG39-pl152-14	49.8148	0.0865188	31.8316	0.675058	0.155933	15.046	2.74	0.119927	100.47
17MMSG39-pl27-1	46.376	0.0671928	32.7648	0.621445	0.130869	16.7798	1.92696	0.0810494	98.7481
17MMSG39-pl27-2	47.2051	0.0707765	32.8691	0.697187	0.151165	16.4947	2.04364	0.0764369	99.6082
17MMSG39-pl27-3	47.5724	0.0771758	32.5572	0.638214	0.124547	16.6513	2.01362	0.0828615	99.7173
17MMSG39-pl27-4	48.0158	0.0825512	32.7552	0.653042	0.141848	16.3714	2.12836	0.0901098	100.238
17MMSG39-pl27-5	48.0019	0.0885666	32.4061	0.645742	0.136414	16.2484	2.17739	0.0794021	99.7838
17MMSG39-pl27-6	47.377	0.0851109	32.3987	0.614031	0.132421	16.4731	2.12836	0.0887919	99.2975
17MMSG39-pl27-7	47.5527	0.0819113	32.6865	0.665704	0.130314	16.2877	2.00079	0.0454667	99.4511
17MMSG39-pl27-8	47.4665	0.0883106	32.6082	0.678822	0.130536	16.5229	1.93922	0.0777547	99.5123
17MMSG39-pl27-9	47.6459	0.09407	32.8274	0.597149	0.142403	16.4858	1.98998	0.0904393	99.8732
17MMSG39-pl27-10	48.8369	0.103797	32.2954	0.673689	0.157153	16.0856	2.28489	0.0766016	100.514
17MMSG39-pl27-11	49.4231	0.0944539	31.7675	0.65943	0.166137	15.4887	2.61647	0.119762	100.336
17MMSG39-pl27-12	49.2483	0.09343	32.1231	0.727073	0.157375	15.3506	2.53261	0.0680354	100.301
17MMSG39-pl27-13	48.0631	0.0871587	33.164	0.744183	0.123882	16.5867	1.98072	0.0525503	100.802
17MMSG39-pl27-14	48.7103	0.084599	32.5112	0.658974	0.141627	15.8955	2.22718	0.10263	100.332
17MMSG39-pl27-15	50.2254	0.0929181	31.6918	0.657491	0.165804	14.7859	2.81681	0.106419	100.542
17MMSG39-pl30-1	51.4152	0.134898	29.8393	0.815134	0.128762	13.2231	3.79603	0.174289	99.5267
17MMSG39-pl30-2	51.5958	0.131314	29.8034	0.809088	0.125434	12.9669	3.75038	0.171159	99.3535
17MMSG39-pl30-3	51.5788	0.132338	29.6126	0.833727	0.131423	13.1326	3.86367	0.167206	99.4525
17MMSG39-pl30-4	51.8478	0.136305	29.6158	0.782624	0.146617	12.8994	3.94483	0.192245	99.5656
17MMSG39-pl30-5	51.4939	0.138737	29.6897	0.754792	0.13963	13.1392	3.87361	0.159628	99.3893
17MMSG39-pl30-6	51.8589	0.139377	29.7234	0.769164	0.142625	13.1449	3.98575	0.197023	99.9611
17MMSG39-pl30-7	51.7975	0.137329	29.6331	0.746693	0.136636	12.7531	3.88249	0.184997	99.2719
17MMSG39-pl30-8	51.8161	0.130034	29.7288	0.716807	0.136192	12.9961	3.87834	0.169512	99.5719
17MMSG39-pl30-9	51.5841	0.144241	29.5572	0.731978	0.142403	12.7699	3.92042	0.172642	99.0229
17MMSG39-pl30-10	52.0889	0.133874	29.6511	0.782967	0.136414	13.157	3.90633	0.178737	100.035
17MMSG39-pl30-11	52.4269	0.13541	29.6264	0.776807	0.136969	13.1733	3.94667	0.172312	100.395
17MMSG39-pl30-12	51.9816	0.135538	29.8342	0.748518	0.133641	12.9434	3.83048	0.185985	99.7934
17MMSG39-pl30-13	52.4421	0.132722	29.6098	0.794373	0.13719	13.2926	3.9872	0.178902	100.575
17MMSG39-pl30-14	51.5561	0.131314	29.7286	0.842054	0.130536	13.3756	3.76543	0.173301	99.7029
17MMSG39-pl30-15	52.0941	0.129778	29.0344	0.773043	0.132532	13.2118	3.91299	0.151721	99.4404
17MMSG39-pl30-16	51.802	0.128498	29.8943	0.77464	0.128872	12.7731	3.90633	0.1677	99.5756
17MMSG39-pl30-17	52.4245	0.140913	29.6882	0.786389	0.13464	13.087	3.9843	0.191422	100.437
17MMSG39-pl30-18	52.4484	0.136561	29.7068	0.777035	0.137634	13.2435	3.83	0.201635	100.482
17MMSG39-pl30-19	52.6835	0.13541	30.004	0.714411	0.139852	13.0421	3.80934	0.175113	100.704
Typical 1σ error (%)	0.89	12.18	0.89	6.24	7.29	1.17	1.94	8.79
