# Supplementary material for: Cryptic evolved melts beneath monotonous basaltic shield volcanoes in the Galápagos Archipelago
Source: Nat Commun. 2020 Jul 28;11:3767. doi: 10.1038/s41467-020-17590-x (PMC7387547; doi:10.1038/s41467-020-17590-x)
Supplement: Supplementary file 6 — Supplementary Data 3 [file 41467_2020_17590_MOESM6_ESM.xlsx]

## Sheet: Supplementary Dataset 3
Supplementary Dataset 3: Olivine compositions from the 2015 eruption of Wolf volcano. Data are separated into phenocrysts from lava samples, glomerocrysts from lava samples and crystals from tephra samples.
Analysis	SiO2 (wt%)	TiO2 (wt%)	Al2O3 (wt%)	Cr2O3 (wt%)	FeO (wt%)	MnO (wt%)	MgO (wt%)	CaO (wt%)	NiO (wt%)	P2O5 (wt%)	Total
Phenocrysts
17MMSG40-ol1-1	38.552	0.0393	0.0446	-	19.8643	0.316956	40.3666	0.120555	0.0654324	0.0272121	99.3969
17MMSG40-ol1-2	38.7813	0.0326	0.044	-	19.5008	0.31771	41.0249	0.121171	0.113787	-	99.9363
17MMSG40-ol1-3	37.3762	0.064	0.0363	-	25.2055	0.372391	35.8006	0.140281	0.0560301	-	99.0513
17MMSG40-ol7-1	38.5737	0.0221	0.0377	-	19.6309	0.28396	41.3181	0.118513	0.0818385	-	100.067
17MMSG40-ol7-2	38.4254	0.0568	0.0364	-	19.9244	0.277172	41.3612	0.132383	0.104289	-	100.318
17MMSG40-ol7-3	38.5912	0.04	0.0393	-	18.5106	0.283394	42.117	0.123175	0.124724	0.0170303	99.8465
17MMSG40-ol5-1	37.8572	0.0467	0.0481	-	22.3438	0.348916	39.0428	0.119861	0.0981486	-	99.9055
17MMSG40-ol5-2	38.3698	0.0375	0.0424	-	21.438	0.33732	39.6848	0.116086	0.0947906	-	100.121
17MMSG40-ol5-3	38.4977	0.0537	0.0345	-	20.4685	0.332795	40.2578	0.121056	0.0720524	-	99.838
17MMSG40-ol6-1	38.599	0.0562	0.0568	-	19.8556	0.306397	40.7081	0.126257	0.115418	0.0280909	99.8518
17MMSG40-ol6-2	38.6262	0.0306	0.037	-	20.811	0.330532	40.2925	0.120439	0.114075	-	100.362
17MMSG40-ol6-3	37.4433	0.0671	0.0385	-	24.9548	0.370128	36.2528	0.158813	0.0917205	-	99.3772
17MMSG37-ol2-1	38.8556	0.0238	0.041	-	18.7186	0.292999	42.3766	0.124229	0.126312	-	100.559
17MMSG37-ol2-2	38.8264	0.0232	0.0349	-	19.5985	0.333631	41.7884	0.127192	0.114333	-	100.847
17MMSG37-ol2-3	38.5759	0.0345	0.039	-	21.5397	0.344319	39.7003	0.140869	0.102354	-	100.477
Glomerocrysts
17MMSG40-ol3-1	39.44	-	0.0424	-	16.0883	0.243044	43.4715	0.121094	0.173271	-	99.5796
17MMSG40-ol3-2	39.5879	0.0237	0.0386	-	16.4122	0.256242	43.2334	0.119746	0.146503	-	99.8184
17MMSG40-ol3-3	38.8663	0.0179	0.0423	-	17.8808	0.292067	42.1439	0.11728	0.129426	-	99.49
17MMSG40-ol2-1	39.472	-	0.0243	-	16.2199	0.239461	43.6681	0.123213	0.16502	-	99.912
17MMSG40-ol2-2	39.7195	-	0.0383	-	16.2107	0.229939	43.8184	0.120747	0.182961	-	100.321
17MMSG40-ol2-3	39.4961	-	0.041	-	16.066	0.276418	43.802	0.122635	0.150341	-	99.9545
17MMSG40-ol2-4	39.5523	-	0.0387	-	16.0865	0.244175	43.9102	0.121942	0.169721	-	100.124
17MMSG40-ol2-5	39.3319	0.0234	0.0367	-	16.2285	0.26237	43.7032	0.120054	0.173463	-	99.8795
17MMSG40-ol2-6	39.4858	0.0183	0.0377	0.0411	16.2373	0.253603	43.6593	0.121672	0.175862	-	100.031
17MMSG40-ol2-7	39.2723	0.0197	0.0472	-	16.2035	0.274532	43.5349	0.121865	0.12837	-	99.6024
17MMSG40-ol2-8	39.3843	-	0.046	-	16.336	0.264822	43.4927	0.122597	0.160607	-	99.8071
17MMSG40-ol2-9	39.402	0.026	0.0416	-	16.6685	0.276229	43.2228	0.120362	0.149765	-	99.9073
17MMSG40-ol2-10	39.0909	0.0198	0.0392	-	16.9924	0.266236	43.1182	0.118397	0.151204	-	99.7963
17MMSG40-ol2-11	39.1999	0.0168	0.0418	-	17.264	0.287919	42.7212	0.119322	0.122902	-	99.7738
17MMSG40-ol2-12	39.2666	0.0211	0.0393	-	17.6579	0.28462	42.0151	0.120439	0.148518	-	99.5536
17MMSG40-ol2-13	38.7256	0.0189	0.0368	-	18.518	0.276418	41.4972	0.117858	0.117913	-	99.3088
17MMSG40-ol2-14	38.5009	0.0294	0.0487	-	20.5344	0.320822	39.4543	0.117203	0.0963257	-	99.1021
17MMSG40-ol4-1	39.2546	0.0196	0.0434	-	16.0109	0.255111	43.4606	0.12356	0.174806	-	99.3425
17MMSG40-ol4-2	39.3684	-	0.0473	-	16.2136	0.270384	43.4012	0.127374	0.14823	-	99.5764
17MMSG40-ol4-3	38.8784	0.0359	0.0412	-	19.1489	0.284148	41.0322	0.114737	0.114938	-	99.6505
17MMSG37-ol3-1	38.8477	0.0262	0.0327	-	19.431	0.307056	41.5922	0.123539	0.1081	-	100.468
17MMSG37-ol3-2	38.898	0.0298	0.0455	-	19.3267	0.309945	41.4904	0.123458	0.114917	-	100.339
17MMSG37-ol3-3	38.9769	0.0661	0.0346	-	19.6971	0.273741	41.3332	0.14168	0.0976798	-	100.621
17MMSG37-ol1-1	39.4391	0.0166	0.0362	-	18.6617	0.30696	42.7877	0.123255	0.116281	-	101.488
17MMSG37-ol1-2	39.2982	0.0226	0.0359	-	18.6409	0.271142	42.5958	0.122646	0.123974	-	101.111
17MMSG37-ol1-3	39.1916	0.0271	0.0335	-	18.6566	0.291073	42.6588	0.121347	0.130792	-	101.111
17MMSG37-ol1-4	39.0288	-	0.0344	-	18.4947	0.271334	42.8031	0.118872	0.144036	-	100.895
17MMSG37-ol1-5	39.1982	0.0178	0.046	-	18.8772	0.332187	42.6176	0.124716	0.115891	-	101.329
17MMSG37-ol1-6	39.1743	0.0202	0.0422	-	18.6762	0.282215	42.8027	0.122727	0.120761	-	101.241
17MMSG37-ol1-7	39.2758	0.0218	0.0374	-	18.4671	0.301857	42.7894	0.122646	0.131668	-	101.148
17MMSG37-ol1-8	39.1521	0.0215	0.036	-	18.4147	0.275956	42.7688	0.118669	0.13235	-	100.92
17MMSG37-ol1-9	38.718	0.0195	0.0508	-	18.3835	0.271334	42.4831	0.125203	0.139946	-	100.191
17MMSG37-ol1-10	39.1766	0.0258	0.0408	-	18.4551	0.288955	42.9471	0.123377	0.129136	-	101.187
17MMSG37-ol1-11	39.2711	0.0227	0.0363	-	18.5487	0.276919	42.7764	0.121631	0.119202	-	101.173
Tephra
17MMSG39-ol15-1	38.5501	0.0255	0.0235	-	22.2492	0.395741	39.3889	0.125829	0.132218	-	100.892
17MMSG39-ol15-2	38.4458	0.0172	0.0192	-	22.1304	0.380441	39.1374	0.123305	0.116959	-	100.892
17MMSG39-ol15-3	38.3703	0.0271	0.0203	-	22.2783	0.392582	39.2263	0.122563	0.150136	-	100.892
17MMSG39-ol15-4	38.3516	0.0279	0.0221	-	22.2095	0.365634	38.9572	0.122464	0.143343	-	100.892
17MMSG39-ol15-5	38.0605	0.0256	0.0232	-	22.1844	0.393866	39.1797	0.125037	0.138027	-	100.892
17MMSG39-ol15-6	38.2366	0.0302	0.0219	-	22.0537	0.402256	38.9567	0.126571	0.109181	-	100.892
17MMSG39-ol15-7	38.1429	0.0287	0.0265	-	22.165	0.372247	39.213	0.125779	0.130053	-	100.892
17MMSG39-ol15-8	38.2271	0.0353	0.0264	-	22.0144	0.400578	39.1242	0.125779	0.13911	-	100.892
17MMSG39-ol15-9	38.2569	0.0271	0.0252	-	22.0865	0.367411	38.7953	0.127511	0.12641	-	100.892
17MMSG39-ol15-10	38.3308	0.0338	0.026	-	22.2686	0.389818	38.9312	0.127759	0.104849	-	100.892
17MMSG39-ol15-11	38.0491	0.0252	0.0239	-	22.0668	0.391003	38.7033	0.126076	0.14226	-	100.892
17MMSG39-ol15-12	37.9259	0.0256	0.0215	-	22.2496	0.382218	38.6623	0.128006	0.126607	-	100.892
17MMSG39-ol15-13	38.017	0.0277	0.0252	-	22.0076	0.359415	38.7198	0.124344	0.147084	-	100.892
17MMSG39-ol15-14	37.7362	0.0273	0.0226	-	21.7038	0.351814	38.3905	0.12192	0.10928	-	100.892
17MMSG39-ol43-1	38.6487	-	0.0234	-	18.9521	0.309367	41.502	0.143691	0.155256	-	100.892
17MMSG39-ol43-2	38.815	0.0245	0.0288	-	18.8508	0.308775	41.4138	0.154379	0.134286	-	100.892
17MMSG39-ol43-3	38.9588	-	0.0241	-	19.0922	0.294363	41.8489	0.151954	0.135861	-	100.892
17MMSG39-ol43-4	38.9519	0.0183	0.0283	0.0399	18.7854	0.293968	41.803	0.149926	0.148167	-	100.892
17MMSG39-ol43-5	39.3669	-	0.0254	-	19.0367	0.290217	41.6971	0.152548	0.139996	-	100.892
17MMSG39-ol43-6	39.1912	0.0259	0.0289	-	18.8231	0.306504	42.2936	0.150717	0.155059	-	100.892
17MMSG39-ol43-7	39.3444	0.0415	0.0317	-	18.7657	0.349247	42.5757	0.16091	0.14167	-	100.892
17MMSG39-ol44-1	38.5523	0.0169	0.0202	-	22.3581	0.382711	39.2391	0.119495	-	-	100.892
17MMSG39-ol44-2	38.3082	0.0312	0.0218	-	22.7099	0.369484	39.3069	0.12004	-	0.0181107	100.892
17MMSG39-ol44-3	38.4528	0.0294	0.0223	-	22.4503	0.424664	39.1205	0.121277	-	0.0183616	100.892
17MMSG39-ol44-4	38.4586	0.0193	0.0229	-	22.549	0.394557	39.0621	0.119198	-	0.0190258	100.892
17MMSG39-ol44-5	38.2983	0.0327	0.0329	-	22.492	0.386779	39.8018	0.118727	-	-	100.892
17MMSG39-ol44-6	38.2743	0.0267	0.0215	-	22.6348	0.405062	39.8197	0.112866	-	0.0177338	100.892
17MMSG39-ol44-7	38.295	0.0205	0.024	-	22.4733	0.387627	39.7614	0.109112	-	0.0174144	100.892
17MMSG39-ol44-8	38.1551	0.0288	0.0229	-	22.4412	0.382349	39.5863	0.110073	-	0.0175513	100.892
17MMSG39-ol44-9	38.649	0.029	0.0222	-	22.3359	0.37349	39.7045	0.110073	-	-	100.892
17MMSG39-ol44-10	38.4521	0.0189	0.0234	-	22.4917	0.371323	39.6847	0.111401	-	-	100.892
17MMSG39-ol44-11	38.5417	0.0314	0.0227	-	22.3746	0.384234	39.6063	0.113187	-	-	100.892
17MMSG39-ol44-12	38.3292	0.0231	0.0218	-	22.3272	0.38791	39.6446	0.112363	-	-	100.892
17MMSG39-ol44-13	38.502	0.037	0.0174	-	22.5528	0.387627	39.7156	0.115797	-	-	100.892
17MMSG39-ol44-14	38.3521	0.0292	0.0196	-	22.4616	0.378485	39.5587	0.115247	-	-	100.892
17MMSG39-ol44-15	38.3979	0.0254	0.0217	-	22.5017	0.388664	39.7294	0.115339	-	-	100.892
17MMSG39-ol44-16	38.2799	0.0337	0.0227	-	22.4579	0.39413	39.6972	0.123855	-	-	100.892
17MMSG39-ol44-17	37.9347	0.0298	0.0189	-	22.3217	0.397711	39.462	0.122299	-	-	100.892
17MMSG39-ol44-18	38.3312	0.0293	0.0271	-	22.4915	0.395072	39.5161	0.119139	-	-	100.892
17MMSG39-ol44-19	38.4073	0.0268	0.0202	-	22.5887	0.382349	39.4544	0.116209	-	-	100.892
17MMSG39-ol44-20	37.8562	0.0338	0.0263	-	22.3764	0.356715	38.9392	0.113278	-	-	100.892
Typical 1σ error (%)	0.8	-	4.24	-	1.05	10.36	0.84	13.12	6.11	-
