# Supplementary material for: Cryptic evolved melts beneath monotonous basaltic shield volcanoes in the Galápagos Archipelago
Source: Nat Commun. 2020 Jul 28;11:3767. doi: 10.1038/s41467-020-17590-x (PMC7387547; doi:10.1038/s41467-020-17590-x)
Supplement: Supplementary file 7 — Supplementary Data 4 [file 41467_2020_17590_MOESM7_ESM.xlsx]

## Sheet: Supplementary Dataset 4
Supplementary Dataset 4: Plagioclase compositions from nodules produced during the 1968 eruption of Fernandina volcano. Data are separated into independent grains surrounded by matix material, inclusions within other crystals and crystals bounding miarolitic cavities. MgO may be below detection limit (~0.018 wt%) but is included for comparison.
Analysis	SiO2 (wt%)	TiO2 (wt%)	Al2O3 (wt%)	FeO (wt%)	MgO (wt%)	CaO (wt%)	Na2O (wt%)	K2O (wt%)	Total
Independent grains
H072-pl4-1	51.3235	0.207604	31.0985	0.793552	0.018328	13.3856	3.45749	0.400231	100.685
H072-pl5-1	50.8087	0.155876	31.5015	0.785581	0.0143351	13.8008	3.36332	0.361838	100.792
H072-pl5-2	50.7879	0.141124	31.5082	0.64815	0.0152086	14.0622	3.24862	0.36359	100.775
H072-pl6-1	51.8003	0.170361	30.5566	0.846976	0.0193654	12.9324	3.87069	0.47426	100.671
H072-pl6-2	53.1628	0.222781	29.4619	0.801586	0.033344	11.9035	4.39569	0.44341	100.425
H072-pl7-1	49.3517	0.182947	30.803	0.684396	0.188068	13.973	2.99964	0.324399	98.5071
H073-plm1-1	48.3258	0.136899	32.4903	0.743899	0.0192834	15.5031	2.6409	0.31011	100.17
H073 plm2-1	48.4887	0.120266	32.7033	0.69243	0.0156078	15.5776	2.50386	0.170358	100.272
H073 plm4-1	55.192	0.279266	28.19	0.803667	0.0259501	10.3387	5.21381	0.574197	100.618
H074-pls1-1	50.6422	0.134574	31.0993	0.920125	0.149209	13.7778	3.32485	0.209601	100.258
H074-pls1-2	50.2983	0.138746	31.9318	0.72087	0.0418824	14.5871	2.9434	0.201347	100.863
H074-pls1-3	50.0749	0.142225	31.811	0.733028	0.0393797	14.3625	3.02094	0.206514	100.39
H074-pls1-4	50.6058	0.143414	31.5307	0.693262	0.0331693	14.2817	3.15787	0.237208	100.683
H074-pls1-5	51.726	0.180515	30.6365	0.736408	0.0374403	13.3863	3.57781	0.290306	100.571
H074-pls1-6	52.2501	0.18568	30.2375	0.753421	0.0350624	12.9089	3.8663	0.308168	100.545
H074-pls1-7	51.9546	0.188112	30.9673	0.685859	0.0390339	13.3796	3.59288	0.293012	101.1
H074-pls1-8	49.6649	0.153959	31.9974	0.736345	0.0284385	14.9432	2.74194	0.215081	100.481
H074-pls1-9	51.9428	0.162018	30.8093	0.741717	0.0293832	13.2664	3.60909	0.308861	100.87
H074-pls2-1	49.5189	0.145278	32.3315	0.761821	0.0152014	15.0034	2.77129	0.256595	100.804
H074-pls2-2	50.4525	0.167343	31.4887	0.675038	0.0182139	14.2534	3.06638	0.307405	100.429
H074-pls2-3	50.6295	0.152237	31.489	0.778531	0.0246881	14.1915	3.14486	0.336659	100.747
H074-pls2-4	50.3544	0.171408	31.9154	0.823783	0.0187415	14.5375	3.02239	0.30359	101.147
H074-pls3-1	47.5479	0.149361	33.3488	0.692871	0.0267807	16.4304	2	0.122879	100.319
H074-pls3-2	47.703	0.124935	33.1648	0.713984	0.027615	16.3184	2.08348	0.127266	100.263
H074-pls3-3	49.4941	0.149272	31.9636	0.714387	0.0356292	14.8147	2.73498	0.194688	100.101
H074-pls3-4	51.4012	0.160811	30.7299	0.723808	0.0393012	13.4437	3.55756	0.295769	100.352
H074-pls3-5	52.2203	0.174089	29.9492	0.837038	0.0274296	12.692	3.93201	0.358422	100.19
H074-pls4-1	50.6087	0.175349	31.1497	0.764368	0.0193797	13.8287	3.2451	0.355751	100.147
H074-pls4-2	50.6025	0.138089	31.2419	0.773436	0.0190695	13.9983	3.22532	0.340266	100.339
H074-pls4-3	51.1209	0.132834	30.8935	0.768051	0.0256827	13.7677	3.45779	0.370491	100.537
H074-pls4-4	51.0397	0.144479	30.8599	0.771166	0.0225134	13.6472	3.42667	0.353757	100.265
H074-pls4-5	51.3624	0.153213	30.7494	0.862955	0.0210374	13.4225	3.55704	0.401653	100.53
H074-pls5-1	47.9532	0.100314	33.534	0.681508	0.0162674	16.1753	2.08156	0.143462	100.686
H074-pls5-2	48.0042	0.116627	33.2885	0.716456	0.0220463	16.388	2.0947	0.144451	100.775
H074-pls5-3	52.9591	0.211544	30.1308	0.791673	0.0360321	12.623	4.02721	0.439734	101.219
H074-pls5-4	49.8675	0.181331	31.8786	0.824628	0.0288057	14.4757	2.95892	0.269029	100.485
H074-pls5-5	52.1586	0.205828	30.0984	0.881621	0.0263422	12.8045	4.0312	0.416116	100.623
H074-pls6-1	50.428	0.130491	31.3645	0.679225	0.0238182	14.0843	3.25598	0.352439	100.319
H074-pls6-2	46.9389	0.116112	33.6656	0.719129	0.0157683	16.7282	1.79989	0.143983	100.128
H074-pls6-3	47.5497	0.0969053	33.2715	0.717225	0.0190588	16.2156	2.04913	0.165139	100.084
H074-pls6-4	47.8503	0.11313	33.4251	0.643458	0.0154581	16.3917	1.97777	0.177	100.594
H074-pls6-5	55.0452	0.225302	28.383	0.711436	0.0205276	10.5477	4.90871	0.630832	100.473
H075-pls1-1	51.405	0.193172	30.6418	0.829937	0.0172264	13.334	3.60261	0.374549	100.398
H075-pls1-2	51.5451	0.211953	30.323	0.758857	0.0187522	13.0969	3.72823	0.405798	100.089
H075-pls1-3	52.1625	0.227716	30.1571	0.760105	0.0210624	12.7576	3.88745	0.38178	100.355
H075-pls1-4	52.2267	0.197893	29.9709	0.80909	0.0209768	12.7019	3.95399	0.403301	100.285
H075-pls1-5	53.7984	0.288959	28.7968	0.871998	0.0251052	11.3398	4.69794	0.57241	100.391
H075-pls2-1	51.2467	0.208473	30.6507	0.80764	0.019205	13.3713	3.53861	0.335202	100.178
H075-pls2-2	51.5598	0.203254	30.5452	0.649171	0.0158717	13.2644	3.72943	0.375191	100.342
H075-pls2-3	51.7486	0.195568	30.4698	0.789415	0.0177077	13.0882	3.73068	0.375277	100.415
H075-pls3-1	53.5162	0.266929	29.1055	0.814463	0.0256578	11.53	4.51343	0.531815	100.304
H075-pls3-2	53.6294	0.256935	28.9135	0.844819	0.0256185	11.6032	4.55298	0.572341	100.399
H075-pls3-3	53.57	0.236521	29.1712	0.84685	0.0200856	11.6644	4.39996	0.556145	100.465
H075-pls3-4	55.0364	0.21829	28.1555	0.888759	0.0205918	10.5766	5.11363	0.696035	100.706
H075-pls4-1	52.2973	0.201231	29.5902	0.737972	0.0230339	12.4338	4.0049	0.521497	99.8099
H075-pls4-2	52.7536	0.205846	29.3512	0.755035	0.0224385	12.1223	4.25473	0.601734	100.067
H075-pls4-3	53.0987	0.265349	28.8877	0.635487	0.0211373	11.4753	4.41293	0.584618	99.3813
H075-pls4-4	52.0766	0.218751	29.3444	0.741263	0.0243601	12.0631	4.13009	0.593012	99.1915
H075-pls4-5	52.3896	0.213479	29.1606	0.762514	0.0187344	12.0815	4.16352	0.520127	99.31
H075-pls4-6	53.1201	0.247278	29.0629	0.745564	0.0226203	11.7558	4.42519	0.556318	99.9358
H075-pls4-7	54.1981	0.227361	28.2742	0.794334	0.0249162	10.9688	4.79733	0.617861	99.9028
H075-pls4-8	53.028	0.236734	28.8221	0.808106	0.0303815	11.7343	4.51467	0.519763	99.694
H075-pls4-9	54.9455	0.213266	27.2941	0.725776	0.0340891	9.71114	5.28318	0.895231	99.1023
H075-pls5-1	54.8742	0.213124	28.1031	0.990449	0.0237504	10.5881	4.82826	0.724873	100.346
H075-pls5-2	51.2734	0.188414	30.3327	0.920856	0.0239822	13.254	3.62902	0.439803	100.062
H075-pls6-1	56.0566	0.209805	27.2396	0.703112	0.0211087	9.65964	5.46102	0.874006	100.225
H075-pls6-2	56.1816	0.210426	27.3872	0.738148	0.0233226	9.57934	5.41041	0.930988	100.461
H075-pls6-3	55.9618	0.220367	27.1067	0.724616	0.0204421	9.61824	5.52291	0.912121	100.087
H075-pls6-4	56.0937	0.168817	27.1436	0.758441	0.0222816	9.47603	5.46383	0.876087	100.003
H075-pls7-1	56.496	0.188716	27.3267	0.713706	0.0271087	9.37304	5.71642	0.918815	100.761
H075-pls7-2	55.5086	0.224006	27.8439	0.63352	0.020631	10.0722	5.39232	0.837052	100.532
H075-pls7-3	55.0546	0.200556	28.3026	0.774823	0.0255009	10.5421	5.0205	0.750277	100.671
H075-pls7-4	54.9574	0.232296	28.0701	0.585784	0.0217005	10.5409	5.07127	0.779358	100.259
H075-pls7-5	52.9863	0.24458	29.2821	0.807841	0.0250588	11.9544	4.35655	0.578879	100.236
H075-pls7-6	53.4447	0.261568	28.9947	0.771847	0.0213512	11.6323	4.57584	0.651971	100.354
H075-pls7-7	53.7057	0.248592	28.7507	0.898521	0.0212193	11.2751	4.7033	0.668029	100.271
H075-pls7-8	55.2374	0.221609	27.8172	0.983146	0.0194973	10.0211	5.29511	0.821827	100.417
H075-pls8-1	51.1457	0.155609	30.6843	0.829395	0.0181248	13.5699	3.6157	0.360728	100.379
H075-pls8-2	51.3382	0.143893	30.7669	0.7764	0.0166952	13.263	3.58271	0.362913	100.251
H075-pls8-3	51.5678	0.172278	30.4909	0.886426	0.0187308	13.1729	3.68306	0.351225	100.343
H075-pls8-4	51.2168	0.150675	30.22	0.927869	0.0211194	13.0195	3.65542	0.36052	99.5719
H078-plms5-1	49.0081	0.165852	32.0372	0.794965	0.0215793	15.116	2.71428	0.225486	100.083
H078-plms5-2	50.6136	0.131343	30.9425	0.714703	0.0303922	13.901	3.50558	0.328543	100.168
H078-plms5-3	50.4809	0.089503	30.7279	0.77336	0.0276578	13.8268	3.48502	0.64689	100.058
H078-plms5-4	50.2727	0.151065	30.8724	0.742953	0.021344	13.8399	3.58581	0.393052	99.8792
H078-plms5-5	50.223	0.133101	30.999	0.806126	0.0246275	13.9561	3.27689	0.357676	99.7765
H078-plms5-6	49.6702	0.156355	31.377	0.793048	0.0191551	14.471	2.96079	0.338549	99.7861
H078-plms5-7	55.7803	0.28958	27.498	0.695003	0.0152549	9.84195	5.38114	0.783988	100.285
H078-plms5-8	58.2987	0.197166	25.4896	0.642235	0.0109804	7.3685	6.58947	1.15679	99.7535
H078-pls11-1	50.6562	0.16887	31.2068	0.612105	0.00934046	13.7508	3.36836	0.358058	100.131
H078-pls11-2	50.9198	0.180444	31.0978	0.566109	0.012221	13.5921	3.38481	0.386237	100.14
H078-pls11-3	50.3873	0.164183	31.1161	0.702015	0.0160071	13.7047	3.42433	0.368931	99.8836
H078-pls11-4	49.1878	0.164858	32.137	0.647998	0.0117362	15.0147	2.80312	0.261329	100.229
H078-pls11-5	49.4803	0.139278	31.8699	0.643143	0.0141105	14.577	2.99829	0.305931	100.028
H078-pls11-6	52.0063	0.217402	30.0973	0.802935	0.0153298	12.7744	3.93665	0.40474	100.255
H078-pls11-7	54.775	0.257769	27.5881	0.763675	0.132542	10.2021	5.00132	0.702243	99.4228
H078-pls11-8	59.2222	0.189799	25.3338	0.518096	0.0107451	6.97926	6.77377	1.22152	100.249
H078-pls7-1	50.0302	0.152876	31.7521	0.829609	0.0205526	14.3428	2.99499	0.354121	100.477
H078-pls7-2	50.4981	0.148722	31.1076	0.804007	0.0136542	13.8484	3.35003	0.371532	100.142
H078-pls7-3	50.442	0.149876	31.2167	0.754228	0.0169483	13.9684	3.24814	0.388145	100.184
H078-pls7-4	49.9323	0.140059	31.5957	0.676943	0.0162068	14.2679	3.10173	0.342763	100.074
H078-pls7-5	49.9632	0.157527	31.3102	0.733961	0.020877	14.1997	3.1709	0.35015	99.9065
H078-pls7-6	49.9816	0.140645	31.2866	0.721841	0.0163779	14.0791	3.17303	0.378659	99.7778
H078-pls7-7	49.6003	0.124953	31.4253	0.779603	0.0309269	14.5528	2.97644	0.345	99.8353
H078-pls8-1	49.3576	0.107538	31.5514	0.780423	0.0163209	14.616	2.96744	0.317341	99.7139
H078-pls8-2	49.4267	0.195888	31.6384	0.794258	0.0144599	14.6436	2.93974	0.305272	99.9583
H078-pls8-3	48.4306	0.133136	32.0455	0.807413	0.0155187	15.1944	2.62151	0.277908	99.526
H078-pls8-4	49.0194	0.194751	31.365	0.768871	0.0167308	14.5576	2.9204	0.496145	99.3389
H078-pls8-5	50.0354	0.173769	30.7008	0.76428	0.0173904	13.7751	3.37374	0.335081	99.1755
H078-pls8-6	51.1705	0.17132	29.9704	0.836811	0.0250481	12.9432	3.77311	0.417884	99.3083
H078-pls9-1	48.9214	0.21632	32.2872	0.762224	0.0246952	15.1415	2.66784	0.273694	100.295
H078-pls9-2	50.2164	0.144124	31.5845	0.742348	0.0188485	14.2455	3.11277	0.313301	100.378
H078-pls9-3	49.1591	0.119769	32.155	0.78152	0.0153262	15.0261	2.84005	0.316006	100.413
H078-pls9-4	49.8581	0.189391	30.6394	0.977635	0.0504492	13.7812	3.1619	0.437462	99.0955
H078-pls9-5	49.3136	0.146538	32.3008	0.689693	0.0164528	14.9913	2.84916	0.28878	100.596
H078-pls9-6	50.9975	0.187704	30.9038	0.663309	0.0186916	13.5296	3.61146	0.470601	100.383
H078-pls9-7	51.6278	0.157509	31.3885	0.71609	0.0197611	13.6461	3.49973	0.384121	101.44
H078-pls9-8	51.7789	0.206237	29.6561	0.684661	0.0231551	12.6169	4.04553	0.557896	99.5693
H078-pls9-9	51.4481	0.173201	31.0281	0.561683	0.0530553	13.4362	3.57933	0.471919	100.752
H078-pls9-10	50.7994	0.183639	31.031	0.724401	0.0215152	13.6844	3.40264	0.397734	100.245
H078-pls9-11	52.1075	0.219515	30.007	0.820163	0.0183316	12.5277	4.09331	0.432052	100.226
Inclusions
H072-pl1-1	51.7933	0.220846	31.2293	0.842247	0.0268841	13.2793	3.62313	0.321919	101.337
H072-pl2-2	50.3918	0.124491	31.9345	0.762426	0.0264563	14.3692	3.07303	0.279988	100.962
H072-pl3-3	50.7443	0.203609	31.7342	0.711764	0.0285811	13.9535	3.19687	0.317584	100.89
H073-pli1-1	48.7055	0.146041	32.7382	0.666677	0.0200856	15.3745	2.61821	0.175821	100.445
H073-pli2-1	48.5132	0.154172	32.3956	0.679427	0.0173761	15.3693	2.6902	0.150087	99.9694
H073-pli4-1	51.2554	0.205544	30.7295	0.863725	0.026303	13.5053	3.59183	0.263272	100.441
H074-plpt1-1	52.9314	0.257343	30.039	0.887977	0.0237362	12.4424	4.04764	0.450295	101.08
H078-plis1-1	48.7855	0.124722	32.5282	0.692291	0.0268948	15.4025	2.58403	0.18848	100.333
H078-plis1-2	48.6506	0.154456	32.4182	0.754808	0.0310766	15.3985	2.49486	0.189208	100.092
H078-plis1-3	49.5881	0.186408	31.6721	0.789251	0.0303173	14.8289	2.88506	0.245618	100.226
H078-plis2-1	50.6146	0.153195	30.788	0.724225	0.0433226	13.8048	3.29389	0.268595	99.6906
H078-plis2-2	49.2415	0.166722	31.7863	0.691472	0.0360463	14.7969	2.8377	0.189884	99.7465
H078-plis2-3	49.7109	0.212166	31.579	0.683047	0.0369554	14.4628	3.01534	0.191861	99.8921
H078-pls3-3	49.5947	0.151491	30.4721	0.792921	0.152695	13.854	3.12452	0.255711	98.3981
H078-pls3-4	50.7987	0.149166	31.36	0.772389	0.0816328	14.0204	3.27317	0.210798	100.666
H078-pls3-5	50.5733	0.18071	30.5307	0.70904	0.0727201	13.6765	3.41125	0.267017	99.4213
H078-pls3-6	51.0449	0.167716	30.8396	0.85646	0.0340963	13.7232	3.43977	0.255121	100.361
H078-pls3-7	50.9369	0.196935	30.9178	0.767017	0.0333298	13.6747	3.51459	0.272827	100.314
H078-pls3-8	50.9723	0.206858	30.8777	0.759777	0.0357897	13.7234	3.57817	0.277595	100.432
H078-pls3-9	50.4223	0.154935	30.7278	0.688407	0.0362317	13.7411	3.35551	0.22578	99.352
H078-pls3-10	50.6416	0.189905	31.1864	0.801876	0.0695686	14.0715	3.25928	0.235561	100.456
H078-pls3-11	51.0283	0.178864	31.0713	0.825763	0.0357041	13.8857	3.40678	0.241231	100.674
H078-pls3-12	50.7094	0.168941	31.4071	0.802481	0.0276684	14.1469	3.21393	0.216538	100.693
H078-plis4-1	50.6208	0.135178	31.1666	0.87196	0.0335615	13.906	3.29376	0.224376	100.252
H078-plis4-2	51.1065	0.165426	30.967	0.883349	0.0341212	13.6879	3.53005	0.219694	100.594
H078-plis10-1	49.5676	0.176734	31.6889	0.633142	0.0169661	14.5739	2.93442	0.274214	99.866
H078-plis10-2	51.1742	0.155751	30.4831	0.811688	0.0229661	13.5392	3.50745	0.354208	100.049
H078-plis10-3	50.7071	0.186426	30.425	0.769943	0.0235223	13.5296	3.46327	0.393382	99.4983
H078-plis10-4	50.4059	0.160953	31.1746	0.853055	0.0230873	14.0085	3.23954	0.315208	100.181
H078-plis10-5	49.5795	0.136118	31.6209	0.804133	0.0214011	14.7948	2.89254	0.284185	100.134
H078-plis10-6	48.4825	0.177781	32.119	0.646964	0.0207914	15.1036	2.73579	0.238092	99.5244
H078-plis10-7	49.2272	0.18829	32.1602	0.617213	0.0171979	14.895	2.77333	0.241283	100.12
H078-plis10-8	52.2997	0.206574	29.9094	0.664469	0.0193761	12.6299	4.01434	0.418301	100.162
H078-plis10-9	54.0263	0.300586	28.6818	0.872729	0.024025	11.0917	4.70488	0.542272	100.244
Miarolitic cavity bounding
H072-pl3-1	53.6164	0.268065	29.4882	0.683627	0.0176114	11.7969	4.42751	0.623931	100.922
H072-pl1-1	50.7989	0.153284	31.7656	0.622573	0.01559	14.1569	3.14625	0.372919	101.032
H072-pl2-1	52.472	0.163615	30.2962	0.824262	0.0182852	12.6295	3.9986	0.459468	100.862
H072-pl4-1	50.6418	0.174178	31.4882	0.701965	0.0204029	13.763	3.30436	0.352092	100.446
Typical 1σ error (%)	0.89	12.18	0.89	6.24	7.29	1.17	1.94	8.79
