# Supplementary material for: Cryptic evolved melts beneath monotonous basaltic shield volcanoes in the Galápagos Archipelago
Source: Nat Commun. 2020 Jul 28;11:3767. doi: 10.1038/s41467-020-17590-x (PMC7387547; doi:10.1038/s41467-020-17590-x)
Supplement: Supplementary file 8 — Supplementary Data 5 [file 41467_2020_17590_MOESM8_ESM.xlsx]

## Sheet: Supplementary Dataset 5
Supplementary Dataset 5: Olivine compositions from nodules produced during the 1968 eruption of Fernandina volcano.
Analysis	SiO2 (wt%)	TiO2 (wt%)	Al2O3 (wt%)	FeO (wt%)	MgO (wt%)	CaO (wt%)	NiO (wt%)	Total
H073-ol1-1	34.6776	0.16992	0.16645	39.2181	23.5377	0.0928217	0.0631715	97.9258
H073-ol1-2	34.6509	0.1976	0.32013	39.1091	23.8506	0.0799037	0.068078	98.2763
H073-ol1-3	34.6454	0.18492	0.400216	39.3385	23.8787	0.0954002	0.0981908	98.6414
H073-ol1-4	34.8077	0.40026	0.19329	39.3142	23.867	0.0961854	-	98.6785
H073-ol1-5	34.8072	0.32096	-	39.3103	24.0181	0.0836424	-	98.5402
H073-ol1-6	34.8601	0.33156	0.21342	38.9693	23.9877	0.0732371	0.106033	98.5414
H073-ol2-1	34.645	0.4646	0.10671	38.4243	23.9387	0.0810486	0.048653	97.7091
H073-ol3-1	34.6416	0.26697	0.580736	38.8964	24.0618	0.10041	0.0613014	98.6091
H073-ol4-1	34.8511	0.37452	0.0266234	38.3396	24.202	0.113095	-	97.9069
H073-ol5-1	34.6896	0.65858	-	38.7814	24.0715	0.0904205	0.0574204	98.3489
H074-ol1-1	34.9043	0.53718	0.32381	37.4777	25.1621	0.098845	-	98.5039
H074-ol1-2	35.1725	1.02675	0.0924242	37.502	25.2766	0.108065	0.0867992	99.2652
H074-ol1-3	35.0201	0.52105	-	37.399	25.345	0.0911702	-	98.3763
H074-ol1-4	35.2033	0.6219	0.350216	37.1123	25.4589	0.0831966	0.071406	98.9013
H074-ol2-1	35.5739	0.7619	0.0396104	34.6594	27.6549	0.135309	0.0763427	98.9014
H074-ol2-2	35.9348	0.8054	0.409957	32.8229	28.7076	0.142001	0.0571288	98.8799
H074-ol2-3	35.7127	1.07982	0.469048	35.2329	27.2022	0.135937	0.083059	99.9157
H074-ol2-4	35.6006	0.53262	0.178355	35.1434	26.9816	0.108501	0.0840342	98.6291
H074-ol2-5	35.8612	0.88458	-	32.8405	28.8598	0.0984904	0.0677764	98.6125
H074-ol3-1	35.2531	0.82056	0.468398	37.4645	25.2052	0.11767	0.083813	99.4132
H074-ol4-1	35.0894	1.2935	0.524675	37.8421	24.9115	0.110643	0.113443	99.8853
H074-ol5-1	34.6925	0.9789	0.0333333	38.1881	24.5569	0.117492	0.0504125	98.6176
H074-ol6-1	34.821	0.54162	-	37.3709	24.9369	0.110957	0.0795701	97.8611
H074-ol6-2	35.1103	1.05588	0.212771	37.6564	25.126	0.115816	0.0941087	99.3712
H074-ol6-3	35.199	1.31109	-	37.5391	25.0897	0.102148	-	99.2411
H074-ol6-4	35.0838	1.185	0.0132035	37.8135	25.1444	0.0916971	0.0523932	99.384
H074-ol6-5	35.1482	0.95635	0.272727	37.3289	25.3555	0.0852837	0.0660068	99.213
H074-ol6-6	35.1785	1.1248	0.17987	35.995	26.4356	0.0528521	0.0651321	99.0318
H074-ol7-1	35.8037	2.34894	0.0733766	33.1253	28.7824	0.138511	0.0761315	100.348
H074-ol7-2	35.6664	1.3736	0.26645	34.8947	27.4053	0.14614	0.0827573	99.8354
H074-ol7-3	35.3272	1.4434	0.499784	35.6505	26.8557	0.137234	0.0895239	100.003
H074-ol7-4	35.5384	2.59056	0.532684	35.5623	26.9196	0.118582	-	101.262
H074-ol7-5	35.5806	1.46224	0.0333333	34.8218	27.8042	0.0983435	-	99.8005
H075-ol1-1	34.8385	0.8455	-	37.7744	25.1562	0.0925836	-	98.7072
H075-ol1-2	35.1684	0.69381	0.260823	37.546	25.0787	0.122756	-	98.8705
H075-ol1-3	34.7272	1.6768	0.174242	37.7494	24.9042	0.12925	-	99.361
H075-ol1-4	34.5016	1.44607	0.851299	37.9803	24.3377	0.133825	-	99.2508
H075-ol1-5	34.7028	2.04162	-	37.4169	24.8708	0.121342	0.0508951	99.2044
H075-ol1-6	35.0257	2.26008	0.207792	37.5171	24.9026	0.123521	0.0655946	100.102
H075-ol1-7	35.0796	1.276	0.402165	37.4354	24.9589	0.12652	0.0753774	99.3539
H075-ol1-8	34.9705	1.8729	0.448918	38.0709	24.6003	0.10464	-	100.068
H075-ol1-9	34.9875	1.55342	0.221429	38.1355	25.0741	0.0828875	0.0753071	100.13
H075-ol1-10	35.3525	2.87734	-	36.0499	26.7632	0.0581459	0.108828	101.21
H075-ol2-1	34.7339	1.6488	-	38.7602	23.944	0.112614	-	99.1996
H075-ol2-2	35.0751	1.78017	-	36.9106	25.6821	0.100167	0.0758601	99.624
H075-ol2-3	35.2023	2.41638	0.339394	37.4867	25.2201	0.0866515	0.0787255	100.83
H075-ol2-4	35.0591	3.1226	-	37.0732	25.9089	0.0714944	0.109894	101.345
H075-ol3-1	35.307	1.73305	0.64632	37.558	25.6915	0.100441	-	101.036
H075-ol3-2	34.9125	2.23552	0.6	37.1852	25.6342	0.120268	0.0671027	100.755
H075-ol3-3	35.1847	1.69347	0.0333333	37.4658	25.547	0.0959878	0.0894736	100.11
H075-ol4-1	35.0402	1.13398	0.353247	37.2074	25.5354	0.108597	0.0856027	99.4644
H075-ol4-2	35.1007	3.0624	0.19329	37.2105	25.6498	0.115932	0.064197	101.397
H075-ol4-3	35.0295	1.1529	-	37.3359	25.475	0.097999	0.0544543	99.1458
H075-ol4-4	34.9044	3.18184	0.11342	37.2062	25.4536	0.104934	0.0894736	101.054
H075-ol4-5	35.1572	2.00466	0.1	37.2075	25.5055	0.1073	0.0622465	100.144
H075-ol4-6	34.9563	2.99968	0.513636	36.9345	25.841	0.121535	-	101.367
H075-ol5-1	35.0514	3.47165	-	37.5591	25.2153	0.133997	-	101.431
H075-ol5-2	35.033	2.77398	0.233333	37.4219	25.616	0.117204	-	101.195
H075-ol5-3	35.2954	2.67866	0.233333	36.9203	25.7233	0.125856	0.0574304	101.034
H075-ol5-4	35.0382	1.18128	0.0733766	36.9635	25.4033	0.109281	0.0885587	98.8576
H075-ol5-5	35.3156	2.6278	0.512987	37.276	25.5004	0.112234	0.0515587	101.397
H075-ol5-6	35.087	1.94114	0.146753	37.0481	25.7192	0.0967072	-	100.039
H075-ol5-7	35.1899	3.16728	0.333983	35.8468	26.7336	0.0713728	0.0613918	101.404
H075-ol6-1	34.9591	2.47981	0.16039	37.8941	24.9253	0.126707	-	100.545
H075-ol6-2	34.9852	2.85122	0.240476	37.4849	25.114	0.12192	-	100.798
H075-ol6-3	34.9551	3.5505	0.0467532	36.599	25.6028	0.117791	0.0771269	100.949
H075-ol6-4	34.9933	2.35448	0.14026	37.6579	24.7529	0.125268	0.0663084	100.091
H075-ol7-1	35.4837	1.33747	0.0467532	35.7463	26.8737	0.118369	0.0694152	99.6758
H075-ol7-2	35.3994	1.32192	-	35.4488	26.4909	0.091307	-	98.7523
H075-ol7-3	35.3568	2.28564	0.381385	35.3849	26.8487	0.0816819	0.0488742	100.388
H078-ol1-1	36.2343	3.3796	-	31.4671	30.2343	0.0501368	0.0713758	101.437
H078-ol1-2	35.8066	4.07682	0.233983	32.339	28.6433	0.0614539	0.0990957	101.26
H078-ol1-3	35.9756	2.80917	0.152381	32.4976	29.2331	0.0835056	0.0529562	100.804
H078-ol1-4	35.8135	3.44632	0.0190476	32.981	28.8002	0.0820111	0.0752266	101.217
H078-ol1-5	35.6815	3.24198	-	32.8108	28.7142	0.0692604	0.0566462	100.574
H078-ol2-1	35.3981	3.67008	0.193723	32.541	28.3352	0.189954	-	100.328
H078-ol2-2	35.8622	2.58524	0.0268398	33.1576	29.0574	0.0567984	0.0782128	100.824
H078-ol2-3	35.5973	2.35835	0.681385	32.6883	28.4206	0.044767	0.0645087	99.8552
H078-ol3-1	36.4331	1.83976	-	30.8667	30.5503	0.156834	0.0783937	99.9251
H078-ol3-2	35.9718	2.80784	-	32.4872	29.5475	0.0636069	0.0497891	100.928
Typical 1σ error (%)	0.8	-	4.24	1.05	0.84	13.12	6.11
