# Supplementary material for: Cryptic evolved melts beneath monotonous basaltic shield volcanoes in the Galápagos Archipelago
Source: Nat Commun. 2020 Jul 28;11:3767. doi: 10.1038/s41467-020-17590-x (PMC7387547; doi:10.1038/s41467-020-17590-x)
Supplement: Supplementary file 9 — Supplementary Data 6 [file 41467_2020_17590_MOESM9_ESM.xlsx]

## Sheet: Supplementary Dataset 6
Supplementary Dataset 6: Clinopyroxene compositions from nodules produced during the 1968 eruption of Fernandina volcano.
Analysis	SiO2 (wt%)	TiO2 (wt%)	Al2O3 (wt%)	FeO (wt%)	MnO (wt%)	MgO (wt%)	CaO (wt%)	Na2O (wt%)	Total
H072-cpx1-1	50.5418	1.07817	2.7514	6.27098	-	15.0648	20.8104	0.422092	96.9397
H072-cpx1-2	50.1174	1.13915	3.28593	6.39559	-	14.7212	20.6885	0.377684	96.7254
H072-cpx1-3	50.3817	1.03722	2.89593	6.30129	-	14.8207	20.6873	0.383697	96.5079
H072-cpx1-4	50.3691	1.1402	2.817	6.39785	-	14.7618	20.6916	0.449868	96.6274
H072-cpxt2-1	50.8827	1.21818	2.84158	6.58892	0.20925	14.8481	20.716	0.425171	97.7299
H072-cpxt2-2	51.1381	1.16607	2.80873	6.72833	0.1683	14.8653	20.6068	0.405342	97.887
H072-cpxt2-3	51.3337	1.21672	2.66575	6.93509	0.19663	14.9105	20.7305	0.366697	98.3555
H072-cpxt2-4	51.0996	1.27198	2.55579	7.07347	0.17048	14.8033	20.4737	0.393579	97.8418
H072-cpxt2-5	51.4151	1.2852	2.47213	7.5135	0.21014	14.7653	20.4882	0.388724	98.5383
H072-cpxt2-6	50.9214	1.36166	2.3785	7.87834	0.20548	14.593	20.3294	0.484842	98.1526
H072-cpxt2-7	51.2984	1.49105	2.28992	8.47217	0.24835	14.5486	20.2237	0.41925	98.9914
H072-cpxt2-8	50.9246	1.57318	2.33166	8.86591	0.23914	14.1629	19.8647	0.468013	98.4301
H073-cpxs1-1	51.3313	0.9711	2.03704	6.80206	0.14706	15.281	20.6167	0.404461	97.5907
H073-cpxs1-2	51.6998	0.99638	1.93553	7.1256	0.18572	15.2249	20.4893	0.3685	98.0258
H073-cpxs1-3	51.5923	1.06689	1.9261	7.23424	0.17314	15.1006	20.3156	0.375789	97.7846
H073-cpxs1-4	51.7322	1.06605	1.86023	7.38884	0.20959	15.127	20.3224	0.463118	98.1695
H073-cpxs1-5	51.8601	1.05973	1.83157	7.69891	0.22766	15.0205	20.3418	0.381724	98.422
H073-cpxs1-6	52.0192	1.13213	1.83137	7.88288	0.25156	15.0283	20.1396	0.364605	98.6497
H074-cpxs1-1	51.2983	1.03823	2.51739	6.80015	0.15747	15.1545	20.7892	0.345382	98.1006
H074-cpxs1-2	51.3787	1.08424	2.49972	6.75423	0.21569	15.1084	20.75	0.374303	98.1654
H074-cpxs1-3	51.4918	1.10771	2.40652	6.72754	0.18264	15.1049	20.78	0.353605	98.1548
H074-cpxs1-4	51.454	1.15243	2.32868	7.35407	0.15163	14.9945	20.4857	0.365842	98.2869
H074-cpxs1-5	50.9579	1.30928	2.20151	8.28873	0.1753	14.6465	20.1847	0.397013	98.1609
H074-cpxs1-6	50.6868	1.53747	2.18048	9.53043	0.23179	14.0448	19.6944	0.402895	98.3091
H075-cpxs1-1	51.1742	1.14352	2.42024	7.00274	0.20235	14.9267	20.5644	0.346395	97.7805
H075-cpxs1-2	51.4591	1.15697	2.45997	6.86535	0.15475	15.1216	20.6247	0.417776	98.2601
H075-cpxs1-3	51.298	1.09342	2.4753	6.79301	0.16717	15.0294	20.6834	0.335605	97.8752
H075-cpxs1-4	51.1845	1.06844	2.53339	6.81912	0.17729	15.0488	20.7365	0.376079	97.9441
H075-cpxs1-5	51.5663	1.03089	2.34857	6.52536	0.19119	15.1687	20.5338	0.372829	97.7376
H075-cpxs1-6	51.4351	1.05901	2.23863	6.75665	0.17747	15.1896	20.5123	0.410382	97.7791
H075-cpxs1-7	51.4888	1.12867	2.16723	7.37353	0.18629	15.0898	20.4045	0.403461	98.2423
H075-cpxs1-8	50.6912	1.28105	1.99316	10.27	0.23522	13.769	19.392	0.441592	98.0732
H075-cpxs2-1	51.3025	1.26146	1.96591	8.6428	0.23752	14.7426	19.9039	0.401947	98.4587
H075-cpxs2-2	51.2021	1.30376	1.96105	8.55298	0.21916	14.6581	20.0028	0.433539	98.3336
H075-cpxs2-3	51.1693	1.26813	1.99452	8.54877	0.18135	14.8036	19.7596	0.416803	98.142
H075-cpxs2-4	51.1719	1.32776	2.03022	8.76135	0.21864	14.8091	19.9709	0.404421	98.6942
H075-cpxs2-5	51.2079	1.33734	1.96213	8.75291	0.20817	14.727	19.9001	0.378566	98.4742
H075-cpxs2-6	51.0929	1.33493	2.01428	8.74741	0.21268	14.5199	19.9634	0.401039	98.2865
H075-cpxs2-7	50.9749	1.39289	2.00822	8.85698	0.23422	14.578	20.0717	0.382355	98.4992
H075-cpxs2-8	50.5366	1.41695	1.99129	10.9011	0.29799	13.539	19.5684	0.430711	98.682
H075-cpxs4-1	50.821	1.02924	1.65901	12.5546	0.34927	13.3159	18.3345	0.395355	98.4589
H075-cpxs4-2	50.8507	1.07959	1.69876	12.7418	0.3243	13.4795	18.2709	0.429026	98.8747
H075-cpxs4-3	50.7211	1.11609	1.70194	12.2871	0.29741	13.4311	18.3999	0.445566	98.4001
H075-cpxs4-4	50.5065	1.15153	1.77753	12.3503	0.34944	13.4557	18.5333	0.440197	98.5645
H075-cpxs4-5	50.5389	1.24032	1.78919	11.9372	0.33054	13.5257	18.7615	0.433211	98.5565
H075-cpxs4-6	50.6599	1.25415	1.87432	11.7118	0.30454	13.5993	18.7911	0.403461	98.5986
H075-cpxs4-7	50.5177	1.30791	1.86976	11.3901	0.28203	13.6543	18.8638	0.452697	98.3383
H075-cpxs4-8	50.6178	1.38036	1.94346	11.2261	0.26508	13.6849	19.1643	0.409882	98.6919
H075-cpxs4-9	50.609	1.46551	1.99387	10.7846	0.27773	13.8512	19.2361	0.430539	98.6486
H075-cpxs4-10	50.6279	1.53864	2.10383	10.3692	0.2756	13.9727	19.4332	0.416882	98.7378
H075-cpxs4-11	50.9064	1.44565	2.10099	8.82322	0.19901	14.4769	19.8992	0.404579	98.2559
H075-cpxs4-12	50.9097	1.32634	2.094	8.52407	0.20482	14.5879	20.0758	0.355263	98.0779
H075-cpxs4-13	51.0628	1.28652	2.1305	8.27073	0.20605	14.76	20.158	0.364526	98.239
H075-cpxs4-14	50.9867	1.30209	2.19728	8.32363	0.20834	14.79	20.1575	0.388816	98.3544
H075-cpxs5-1	51.0026	1.17601	2.2806	7.5945	0.16356	14.8794	20.4281	0.363132	97.8879
H075-cpxs5-2	50.717	1.19297	2.25226	7.56175	0.25167	14.4979	20.11	0.363671	96.9471
H075-cpxs5-3	51.2339	1.2653	2.26817	7.71751	0.19215	14.805	20.4517	0.380158	98.3139
H075-cpxs5-4	51.1245	1.254	2.24953	7.82378	0.17845	14.8255	20.4382	0.332947	98.227
H075-cpxs5-5	50.8004	1.41817	2.20188	8.68563	0.22381	13.6878	19.4245	0.394276	96.8365
H075-cpxs5-6	50.6782	1.47763	2.06351	10.2166	0.27228	13.853	19.5655	0.399539	98.5264
H075-cpxs5-7	50.474	1.33864	1.9316	10.9851	0.26511	13.6395	19.1747	0.424645	98.2333
H075-cpxs5-8	52.1274	1.26297	2.01482	11.4129	0.33671	14.0617	18.8099	0.436842	100.463
H078-cpxs1-1	50.3644	1.09415	3.05853	6.50848	0.14396	14.8725	20.6185	0.433987	97.0946
H078-cpxs1-2	50.1763	1.12344	3.38773	6.17804	0.14404	14.8417	20.8036	0.369895	97.0247
H078-cpxs1-3	50.1149	1.14594	3.35812	6.1968	0.18174	14.9071	20.6943	0.427987	97.0269
H078-cpxs1-4	50.4267	1.12691	3.35582	6.23345	0.1497	14.847	20.8497	0.388645	97.3779
H078-cpxs1-5	50.4498	1.12767	3.37138	6.23011	0.15773	14.8338	20.8207	0.384316	97.3755
H078-cpxs1-6	50.367	1.17582	3.27215	6.22402	0.16116	14.8542	20.9295	0.407632	97.3915
H078-cpxs1-7	50.2188	1.09712	3.20684	6.14441	0.15429	14.7757	20.9303	0.417342	96.9448
H078-cpxs1-8	50.6764	1.11762	3.0598	6.16914	0.16115	14.8855	20.8787	0.381684	97.33
H078-cpxs1-9	50.6003	1.09363	3.00672	6.12523	0.14973	14.9996	21.0044	0.374645	97.3543
H078-cpxs1-10	50.841	1.04341	2.95774	6.125	0.15437	15.1277	20.9881	0.426329	97.6637
H078-cpxs1-11	51.1613	1.07663	2.7989	6.19127	0.1475	15.1591	20.9536	0.373474	97.8617
H078-cpxs1-12	50.7844	1.04888	2.78902	6.22985	0.14752	15.2311	20.677	0.356066	97.2639
H078-cpxs1-13	50.8453	1.08026	2.57058	6.46104	0.1623	15.072	20.7289	0.379526	97.2999
H078-cpxs1-14	51.1294	1.1192	2.49044	6.98051	0.16675	14.955	20.6333	0.439553	97.9141
H078-cpxs1-15	50.8963	1.17254	2.37062	7.04448	0.19985	14.9379	20.6326	0.390447	97.6447
H078-cpxs1-16	51.0904	1.19569	2.43276	7.31561	0.19408	14.8825	20.4469	0.374118	97.932
H078-cpxs1-17	50.7363	1.28044	2.35339	7.57478	0.16086	14.8118	20.4146	0.403408	97.7356
H078-cpxs1-18	50.9517	1.28185	2.30904	7.73894	0.1802	14.802	20.379	0.329855	97.9726
H078-cpxs2-1	50.7195	1.03924	2.91697	6.03591	0.1369	14.8082	20.7638	0.372961	96.7935
H078-cpxs2-2	50.8343	1.05938	2.93557	6.00055	0.13925	14.9137	20.8687	0.407408	97.1589
H078-cpxs2-3	50.9221	1.00007	2.81451	6.18266	0.15994	14.9861	20.5169	0.420316	97.0026
H078-cpxs2-4	51.2802	0.94455	2.65609	6.07761	0.11511	15.4603	20.2657	0.40225	97.2018
H078-cpxs2-5	51.2623	0.99947	2.73603	6.12484	0.15652	15.1088	20.7516	0.347329	97.4869
H078-cpxs2-6	51.146	1.00477	2.76332	6.09418	0.15651	14.9784	20.9187	0.36	97.4219
H078-cpxs2-7	51.1759	1.00119	2.71432	6.17508	0.14613	15.0342	20.7203	0.319224	97.2863
H078-cpxs2-8	51.3305	1.06561	2.74206	6.24919	0.15874	15.1073	20.8892	0.355829	97.8984
H078-cpxs2-9	51.1691	1.04702	2.69538	6.27526	0.1104	15.054	20.7984	0.358276	97.5078
H078-cpxs2-10	51.1022	1.03656	2.72332	6.18665	0.16676	14.9944	20.8077	0.3375	97.3551
H078-cpxs2-11	50.8221	1.06483	2.67433	6.31877	0.16903	15.0435	20.7225	0.353632	97.1687
H078-cpxs2-12	51.2442	1.02807	2.68888	6.28312	0.12307	14.961	20.6966	0.361513	97.3865
H078-cpxs2-13	51.0063	1.06847	2.69084	6.30122	0.2093	15.0222	20.7308	0.376289	97.4054
H078-cpxs2-14	51.1185	1.08858	2.77064	6.41127	0.15411	15.0815	20.7454	0.3475	97.7175
H078-cpxs2-15	51.1891	1.04564	2.71497	6.35241	0.15182	15.0417	20.7193	0.327816	97.5427
Typical 1σ error (%)	0.44	1.01	0.65	0.71	17.04	0.36	0.56	2.66
