# Supplementary material for: Cryptic evolved melts beneath monotonous basaltic shield volcanoes in the Galápagos Archipelago
Source: Nat Commun. 2020 Jul 28;11:3767. doi: 10.1038/s41467-020-17590-x (PMC7387547; doi:10.1038/s41467-020-17590-x)
Supplement: Supplementary file 10 — Supplementary Data 7 [file 41467_2020_17590_MOESM10_ESM.xlsx]

## Sheet: Supplementary Dataset 7
Supplementary Dataset 7: Modelled liquid and plagioclase compositions during cooling and fractional crystallisation at Wolf (starting liquid - W9562) and Fernandina (starting liquid - D25C-2-34) volcanoes. Liquid and plagioclase major element compositions were calculated using Rhyolite-MELTS. Plagioclase Ti concentrations were determined using Rhyolite-MELTS ouputs and DTi values calcuated after …
	Rhyolite-MELTS output																				Calculated
	Liquid													Plagioclase							Nielsen et al. (2017)
T (°C)	Mass (g)	SiO2 (wt%)	TiO2 (wt%)	Al2O3 (wt%)	Fe2O3 (wt%)	FeO (wt%)	MnO (wt%)	MgO (wt%)	CaO (wt%)	Na2O (wt%)	K2O (wt%)	P2O5 (wt%)	H2O (wt%)	Mass (g)	SiO2 (wt%)	Al2O3 (wt%)	wt% CaO	Na2O (wt%)	K2O (wt%)	An#	DTi (liq-pl)	Plag Ti (wt%)
Starting composition - W9562; Pressure - 0.5 kbar
1214.06	99.9624	48.3705	1.6028	17.1374	1.3504	6.54	0.1294	9.4574	12.6753	2.1494	0.2489	0.1892	0.1494	0.0453	47.4583	33.772	16.7885	1.961	0.0202	82.4535	0.03376	0.0541106
1209.06	94.1362	48.5407	1.702	16.6815	1.4068	6.757	0.1339	9.2641	12.7013	2.19	0.2633	0.2009	0.1586	4.2468	47.6533	33.6403	16.6343	2.05	0.0222	81.6592	0.0340829	0.0580091
1204.06	89.1148	48.6977	1.7979	16.2425	1.4614	6.962	0.1379	9.0872	12.731	2.2255	0.2771	0.2122	0.1675	3.6697	47.8445	33.511	16.483	2.1372	0.0243	80.8805	0.0343968	0.0618421
1199.06	84.6731	48.8462	1.8922	15.8166	1.5148	7.1581	0.1418	8.9166	12.7663	2.2571	0.2907	0.2233	0.1763	3.244	48.0335	33.3832	16.3335	2.2234	0.0264	80.1115	0.0347069	0.0656724
1194.06	80.7158	48.9869	1.985	15.4033	1.5671	7.3455	0.1454	8.7518	12.8066	2.2852	0.3039	0.2343	0.185	2.888	48.2204	33.2568	16.1856	2.3086	0.0286	79.3516	0.0350134	0.0695017
1189.06	75.7624	49.064	2.1042	15.1246	1.6254	7.6083	0.152	8.5327	12.6754	2.344	0.3226	0.2496	0.1971	2.7533	48.4517	33.1004	16.0027	2.4139	0.0313	78.4126	0.0354943	0.0746872
1184.06	70.0527	49.0742	2.2521	14.9872	1.689	7.954	0.162	8.2559	12.3588	2.436	0.3476	0.2699	0.2131	2.5552	48.7347	32.909	15.7787	2.5429	0.0346	77.2644	0.0361877	0.0814983
1179.06	65.1581	49.0804	2.3977	14.8497	1.7503	8.2891	0.1719	7.9896	12.0568	2.5226	0.3725	0.2902	0.2291	2.206	49.0182	32.7173	15.5544	2.6721	0.038	76.1159	0.0368998	0.0884747
1174.06	60.9141	49.0831	2.5412	14.7119	1.8095	8.6146	0.1815	7.733	11.7685	2.6041	0.3971	0.3104	0.2451	1.9267	49.3024	32.5251	15.3295	2.8014	0.0415	74.9663	0.0376322	0.0956309
1169.06	57.1974	49.0825	2.6827	14.5737	1.8668	8.931	0.1909	7.4855	11.4929	2.6808	0.4216	0.3306	0.261	1.6999	49.5873	32.3324	15.1041	2.9311	0.0452	73.815	0.038386	0.102978
1164.06	53.9142	49.0789	2.8223	14.435	1.9224	9.2392	0.2001	7.2465	11.2291	2.753	0.4459	0.3507	0.2769	1.513	49.8729	32.1391	14.878	3.061	0.049	72.6621	0.0391621	0.110527
1159.06	50.9914	49.0723	2.9602	14.2958	1.9765	9.5395	0.2092	7.0154	10.9766	2.8209	0.47	0.3708	0.2928	1.3573	50.1593	31.9454	14.6513	3.1911	0.053	71.5077	0.0399611	0.118293
1154.06	48.3715	49.0632	3.0965	14.1559	2.0292	9.8325	0.218	6.7918	10.7346	2.8847	0.494	0.3909	0.3087	1.2261	50.4463	31.7511	14.4241	3.3214	0.0571	70.3523	0.0407833	0.126285
1149.06	46.0086	49.0515	3.2314	14.0154	2.0806	10.1185	0.2267	6.5753	10.5026	2.9446	0.5179	0.411	0.3245	1.1145	50.7337	31.5565	14.1964	3.4519	0.0615	69.1963	0.041629	0.13452
1144.06	43.8656	49.0376	3.3649	13.8741	2.1308	10.398	0.2352	6.3654	10.28	3.0008	0.5417	0.4311	0.3404	1.0188	51.0214	31.3617	13.9686	3.5823	0.0659	68.0407	0.042498	0.143002
1139.06	41.9122	49.0216	3.4971	13.7321	2.18	10.6713	0.2436	6.1618	10.0664	3.0534	0.5654	0.4512	0.3562	0.9359	51.3092	31.1668	13.7407	3.7127	0.0706	66.8863	0.04339	0.151739
1134.06	40.1234	49.0037	3.6282	13.5894	2.2282	10.9385	0.2518	5.964	9.8613	3.1026	0.589	0.4713	0.3721	0.8638	51.5968	30.972	13.5128	3.8429	0.0754	65.734	0.0443047	0.160746
1129.06	38.4784	48.9842	3.7582	13.446	2.2755	11.1998	0.2598	5.7717	9.6644	3.1485	0.6125	0.4914	0.388	0.8004	51.884	30.7775	13.2853	3.9727	0.0805	64.5849	0.0452414	0.170026
1124.06	36.9597	48.9633	3.887	13.3019	2.322	11.4556	0.2677	5.5846	9.4752	3.1912	0.6359	0.5116	0.404	0.7445	52.1704	30.5834	13.0583	4.1022	0.0857	63.4399	0.0461995	0.179577
1119.06	35.5526	48.9413	4.0149	13.1572	2.3677	11.7057	0.2754	5.4023	9.2934	3.231	0.6593	0.5319	0.4199	0.6947	52.4559	30.3898	12.8321	4.231	0.0912	62.3001	0.0471781	0.189415
1114.06	33.9293	49.0987	4.076	13.0538	2.3937	11.8288	0.2861	5.193	9.0918	3.2919	0.6889	0.5573	0.44	0.6886	52.7359	30.2	12.6101	4.3572	0.0968	61.1836	0.048153	0.196272
1109.06	30.3217	50.6119	3.6785	13.2089	2.2768	11.0139	0.3201	4.7313	8.752	3.5231	0.7675	0.6236	0.4924	0.9937	52.9775	30.0359	12.4184	4.4655	0.1027	60.2204	0.0489428	0.180036
1104.06	27.5985	51.9171	3.3575	13.286	2.1756	10.3248	0.3517	4.3527	8.4488	3.7196	0.8399	0.6852	0.541	0.844	53.2418	29.8565	12.2086	4.5841	0.109	59.1679	0.0498776	0.167464
1099.06	25.4499	53.0587	3.0947	13.3057	2.0874	9.7324	0.3814	4.0312	8.1824	3.8889	0.9075	0.743	0.5866	0.7356	53.5171	29.6695	11.9902	4.7075	0.1157	58.0731	0.0508986	0.157516
1094.06	23.6594	54.058	2.8871	13.2677	2.0123	9.215	0.4103	3.7333	7.9763	4.0372	0.9726	0.7993	0.631	0.6838	53.7809	29.4903	11.7807	4.8255	0.1226	57.0248	0.0518792	0.14978
1089.06	22.1698	54.9667	2.7077	13.2025	1.9436	8.7507	0.4378	3.4726	7.7893	4.1683	1.0345	0.853	0.6734	0.6038	54.0476	29.3091	11.569	4.9447	0.1297	55.9663	0.0529015	0.143242
1084.06	20.9061	55.8015	2.5502	13.1169	1.8801	8.3292	0.4643	3.2419	7.6186	4.2851	1.0935	0.9045	0.7141	0.539	54.3149	29.1274	11.3567	5.064	0.137	54.9065	0.0539538	0.137593
1079.06	19.8168	56.5749	2.4103	13.016	1.8208	7.9432	0.4898	3.0358	7.4617	4.3897	1.1501	0.9542	0.7534	0.4857	54.5813	28.9463	11.1452	5.1828	0.1445	53.8516	0.0550273	0.132632
1074.06	18.8653	57.2963	2.2847	12.9034	1.7651	7.5869	0.5145	2.8503	7.3166	4.4838	1.2045	1.0024	0.7914	0.4411	54.8456	28.7665	10.9352	5.3005	0.1522	52.8056	0.0561158	0.128208
1069.06	18.0251	57.9732	2.171	12.7816	1.7124	7.256	0.5385	2.6821	7.182	4.5688	1.2571	1.0491	0.8283	0.4034	55.1073	28.5884	10.7272	5.4169	0.1601	51.7712	0.0572148	0.124213
1064.06	17.2762	58.6111	2.0673	12.6527	1.6623	6.9471	0.5619	2.5288	7.0565	4.6455	1.308	1.0946	0.8642	0.371	55.3658	28.4125	10.5217	5.5317	0.1682	50.7503	0.0583208	0.120567
1059.06	16.6013	59.2008	1.9606	12.5146	1.6207	6.6865	0.5831	2.385	6.9381	4.7147	1.3575	1.1391	0.8993	0.3459	55.6138	28.2435	10.3245	5.6415	0.1767	49.7714	0.0593836	0.116427
1054.06	15.9903	59.7583	1.8598	12.3719	1.582	6.4463	0.6035	2.2517	6.8271	4.7775	1.4057	1.1826	0.9337	0.3215	55.8573	28.0776	10.1308	5.7489	0.1854	48.8114	0.0604402	0.112407
1049.06	15.434	60.2903	1.7665	12.2264	1.5446	6.2175	0.6235	2.1285	6.723	4.8346	1.4526	1.2252	0.9673	0.2993	56.0977	27.9137	9.9394	5.8549	0.1944	47.8641	0.0615008	0.108641
1044.06	14.9251	60.7989	1.6799	12.0788	1.5083	5.9993	0.6432	2.0143	6.6251	4.8865	1.4984	1.267	1.0003	0.2796	56.3349	27.7518	9.7506	5.9592	0.2035	46.9299	0.0625639	0.105101
1039.06	14.4573	61.2864	1.5993	11.9297	1.4731	5.7906	0.6624	1.9082	6.5329	4.9337	1.5431	1.308	1.0327	0.262	56.5689	27.5921	9.5642	6.0619	0.2129	46.0093	0.0636279	0.10176
1034.06	14.0254	61.7545	1.524	11.7795	1.4388	5.5906	0.6814	1.8094	6.446	4.9764	1.5867	1.3483	1.0645	0.2463	56.7996	27.4346	9.3804	6.163	0.2224	45.1023	0.0646921	0.0985907
1029.06	13.5736	62.3508	1.4497	11.6457	1.4032	5.4058	0.702	1.7078	6.2672	5.0283	1.6354	1.3078	1.0963	0.2449	57.037	27.2722	9.191	6.2664	0.2334	44.169	0.0658343	0.09544
1024.06	13.158	62.924	1.3806	11.5102	1.3687	5.2282	0.7223	1.6137	6.0969	5.0754	1.6828	1.2696	1.1276	0.2296	57.2702	27.1126	9.005	6.3677	0.2445	43.253	0.0669709	0.09246
1019.06	12.7748	63.4738	1.3159	11.3735	1.3353	5.0574	0.7422	1.5264	5.9356	5.1181	1.729	1.2346	1.1583	0.2158	57.4991	26.9559	8.8222	6.4669	0.2559	42.3544	0.0681003	0.0896131
1014.06	12.4199	64.0025	1.2554	11.2358	1.3028	4.8927	0.7618	1.4452	5.7823	5.1566	1.7741	1.2023	1.1886	0.2033	57.7239	26.8019	8.6427	6.564	0.2675	41.4725	0.0692226	0.086902
1009.06	12.0901	64.5116	1.1985	11.0975	1.2712	4.7338	0.7811	1.3695	5.6364	5.1914	1.8181	1.1726	1.2183	0.1921	57.9447	26.6505	8.4663	6.6592	0.2794	40.6066	0.070338	0.0843001
1004.06	11.7825	65.0026	1.145	10.9589	1.2404	4.5803	0.8001	1.2988	5.4973	5.2227	1.8611	1.1451	1.2477	0.1819	58.1617	26.5016	8.2928	6.7524	0.2915	39.7562	0.0714464	0.0818062
Starting composition - W9562; Pressure - 3 kbar
1234.18	98.584	48.3318	1.6191	17.3143	1.309	6.6059	0.1313	9.3371	12.5783	2.1776	0.2524	0.1918	0.1514
1229.18	92.9882	48.2196	1.6965	17.5437	1.3338	6.8031	0.1392	9.1441	12.2277	2.2613	0.2671	0.2034	0.1606	1.596	48.0884	33.3464	16.2904	2.2493	0.0256	79.8894	0.0373412	0.0633494
1224.18	84.3551	48.1849	1.8491	17.4296	1.396	7.1748	0.1509	8.8755	11.8816	2.3635	0.293	0.2242	0.177	4.276	48.3713	33.1551	16.0665	2.3783	0.0288	78.7398	0.0380588	0.0703745
1219.18	77.0058	48.1542	2.0051	17.299	1.4577	7.5399	0.1624	8.5935	11.5694	2.46	0.3194	0.2456	0.1939	3.7199	48.6547	32.9635	15.8423	2.5073	0.0322	77.5899	0.0387954	0.0777887
1214.18	70.8146	48.1136	2.1601	17.1688	1.5172	7.8949	0.1737	8.3236	11.2739	2.5504	0.3457	0.267	0.2108	3.151	48.9363	32.773	15.6194	2.6355	0.0358	76.4484	0.0395426	0.0854161
1209.18	65.5244	48.0633	2.3143	17.039	1.5748	8.2408	0.185	8.0651	10.994	2.6352	0.372	0.2886	0.2279	2.7068	49.2165	32.5834	15.3977	2.7629	0.0396	75.3143	0.0403016	0.09327
1204.18	60.9476	48.003	2.4679	16.9097	1.6308	8.5787	0.1961	7.8171	10.7283	2.7148	0.3983	0.3103	0.245	2.3535	49.4953	32.3948	15.177	2.8895	0.0435	74.187	0.041073	0.101364
1199.18	56.7977	47.8872	2.6273	16.7832	1.6876	8.9147	0.2087	7.585	10.4901	2.7947	0.4256	0.3329	0.2629	2.1104	49.7615	32.2145	14.9661	3.0103	0.0476	73.1115	0.041807	0.10984
1194.18	52.8762	47.6799	2.7998	16.6544	1.7483	9.2555	0.2242	7.3653	10.2976	2.8798	0.4552	0.3576	0.2824	1.9619	50.0032	32.0507	14.7746	3.1194	0.0521	72.136	0.0424461	0.118841
1189.18	49.457	47.4707	2.9704	16.5269	1.8076	9.59	0.2397	7.1541	10.111	2.9607	0.4848	0.3824	0.3019	1.7141	50.244	31.8875	14.5837	3.228	0.0568	71.1649	0.0430943	0.128007
1184.18	46.4483	47.2594	3.1391	16.4009	1.8657	9.9188	0.2552	6.9508	9.9295	3.038	0.5142	0.4071	0.3214	1.5105	50.4842	31.7246	14.3933	3.3363	0.0617	70.197	0.0437532	0.137346
1179.18	43.7797	47.0464	3.3057	16.2764	1.9228	10.2425	0.2708	6.7547	9.7526	3.1117	0.5435	0.4319	0.341	1.3412	50.7241	31.5618	14.203	3.4443	0.0667	69.2312	0.0444243	0.146854
1174.18	41.3956	46.832	3.4703	16.1535	1.9789	10.5614	0.2864	6.5654	9.5798	3.1823	0.5727	0.4568	0.3607	1.1988	50.9641	31.399	14.0127	3.5522	0.072	68.2662	0.0451095	0.156544
1169.18	39.2519	46.6167	3.6326	16.0324	2.034	10.8759	0.302	6.382	9.4104	3.2499	0.6018	0.4818	0.3804	1.0775	51.2043	31.236	13.8221	3.6601	0.0774	67.3009	0.0458105	0.166411
1164.18	37.313	46.4011	3.7925	15.9134	2.0882	11.1864	0.3177	6.2041	9.2438	3.3149	0.6309	0.5068	0.4001	0.973	51.4452	31.0724	13.6311	3.7682	0.0831	66.3342	0.0465291	0.176462
1159.18	35.5495	46.1859	3.9495	15.7969	2.1415	11.4932	0.3335	6.0309	9.0791	3.3776	0.66	0.5319	0.42	0.882	51.687	30.9083	13.4392	3.8766	0.089	65.3647	0.0472678	0.186684
1154.18	33.9369	45.9725	4.1029	15.6836	2.194	11.7964	0.3493	5.8616	8.915	3.4384	0.6892	0.5572	0.4399	0.8013	51.9302	30.7431	13.2462	3.9855	0.0951	64.3904	0.0480298	0.197062
1149.18	32.4534	45.7632	4.2514	15.5748	2.2454	12.0962	0.3653	5.6948	8.7498	3.498	0.7184	0.5827	0.46	0.7282	52.1755	30.5764	13.0514	4.0952	0.1016	63.4083	0.0488201	0.207554
1144.18	30.0876	46.1199	4.2026	15.5597	2.2463	12.0019	0.394	5.4016	8.5392	3.6384	0.7717	0.6285	0.4962	0.8814	52.4579	30.3844	12.8271	4.2211	0.1096	62.2792	0.0498306	0.209418
1139.18	26.9086	47.2021	3.9074	15.6489	2.1765	11.3711	0.4405	4.9743	8.2835	3.8801	0.8581	0.7028	0.5548	1.0608	52.7776	30.1668	12.573	4.3632	0.1195	61.0015	0.0510792	0.199587
1134.18	24.3698	48.1944	3.645	15.6995	2.1091	10.7819	0.4864	4.6017	8.0495	4.1013	0.9427	0.776	0.6126	0.9175	53.091	29.9534	12.3238	4.5022	0.1296	59.7507	0.0523291	0.190739
1129.18	22.3089	49.0975	3.4136	15.7146	2.0454	10.2398	0.5314	4.2764	7.8372	4.3025	1.0248	0.8476	0.6692	0.8009	53.4006	29.7426	12.0777	4.6393	0.1399	58.5169	0.0535934	0.182946
1124.18	20.6057	49.9198	3.2094	15.6997	1.9855	9.7428	0.5753	3.9907	7.6449	4.4852	1.1043	0.9177	0.7246	0.7059	53.7068	29.5339	11.834	4.7747	0.1506	57.2974	0.0548757	0.176118
1119.18	19.1638	50.6425	3.0015	15.6518	1.9401	9.3485	0.615	3.7345	7.4668	4.6515	1.182	0.9868	0.7791	0.6389	53.9924	29.339	11.6065	4.9001	0.162	56.1606	0.0560679	0.168288
1114.18	17.9315	51.298	2.8073	15.583	1.9006	9.0016	0.6528	3.5037	7.3043	4.8038	1.2577	1.0546	0.8326	0.5739	54.2712	29.1485	11.3844	5.022	0.1739	55.052	0.0572493	0.160716
1109.18	16.8672	51.9048	2.6335	15.5	1.8627	8.6751	0.6898	3.2956	7.1568	4.9439	1.3314	1.1211	0.8852	0.516	54.549	28.9586	11.1629	5.1433	0.1861	53.9479	0.0584571	0.153947
1104.18	15.9373	52.4693	2.4767	15.4054	1.8263	8.3668	0.7263	3.1068	7.0225	5.0733	1.4033	1.1865	0.9368	0.4674	54.8254	28.7697	10.9425	5.2637	0.1988	52.8509	0.0596873	0.147828
1099.18	15.1166	52.9967	2.3345	15.3013	1.7912	8.0745	0.7622	2.9346	6.9001	5.1928	1.4736	1.2509	0.9877	0.4262	55.0996	28.582	10.7237	5.3829	0.2118	51.763	0.0609369	0.142257
1094.18	14.3752	53.5094	2.2037	15.193	1.7568	7.7975	0.7981	2.7747	6.775	5.3063	1.5434	1.304	1.0381	0.3943	55.3731	28.3947	10.5054	5.5013	0.2255	50.6791	0.0622149	0.137103
1089.18	13.6063	54.1868	2.0731	15.1176	1.7191	7.5436	0.8386	2.6069	6.5176	5.4395	1.6237	1.2425	1.0911	0.3955	55.6616	28.1967	10.2747	5.6252	0.2418	49.5357	0.063638	0.131928
1084.18	12.9293	54.8191	1.955	15.0313	1.6832	7.3022	0.8783	2.4551	6.2808	5.5617	1.7015	1.1886	1.1432	0.3599	55.945	28.002	10.048	5.7464	0.2585	48.413	0.0650657	0.127203
1079.18	12.3271	55.4127	1.8473	14.9363	1.6487	7.0718	0.9175	2.3169	6.0616	5.6745	1.7773	1.1409	1.1945	0.3298	56.2235	27.8106	9.8251	5.8651	0.2758	47.3109	0.0664967	0.122839
1074.18	11.7866	55.9728	1.7486	14.8341	1.6154	6.8512	0.9561	2.1904	5.8576	5.7788	1.8513	1.0983	1.2453	0.304	56.497	27.6224	9.6059	5.9811	0.2936	46.2289	0.0679306	0.118783
1069.18	11.2979	56.5033	1.6577	14.7261	1.5832	6.6393	0.9944	2.0742	5.6669	5.8756	1.9237	1.0601	1.2955	0.2816	56.7657	27.4372	9.3905	6.0946	0.312	45.1664	0.0693669	0.11499
1064.18	10.8532	57.0075	1.5736	14.6133	1.5518	6.4353	1.0323	1.9669	5.4881	5.9656	1.9946	1.0257	1.3453	0.2621	57.0298	27.2551	9.1786	6.2055	0.3309	44.123	0.0708052	0.111419
1059.18	10.4462	57.4882	1.4956	14.4965	1.5212	6.2387	1.0699	1.8675	5.3197	6.0493	2.0642	0.9945	1.3947	0.2448	57.2892	27.076	8.9703	6.314	0.3505	43.0981	0.0722453	0.10805
1054.18	10.0719	57.9475	1.423	14.3765	1.4913	6.0487	1.1073	1.7751	5.1607	6.1274	2.1325	0.9662	1.4438	0.2295	57.5442	26.8996	8.7653	6.42	0.3708	42.091	0.0736871	0.104857
1049.18	9.72623	58.3874	1.3551	14.2536	1.462	5.865	1.1445	1.6891	5.0103	6.2003	2.1997	0.9404	1.4926	0.2159	57.7949	26.726	8.5636	6.5237	0.3918	41.1012	0.0751306	0.101809
1044.18	9.40563	58.8095	1.2916	14.1285	1.4332	5.6872	1.1815	1.6088	4.8677	6.2684	2.2659	0.9167	1.5411	0.2035	58.0415	26.5551	8.3651	6.6249	0.4135	40.128	0.0765758	0.0989053
1039.18	9.10729	59.2151	1.232	14.0015	1.405	5.5149	1.2183	1.5337	4.7321	6.332	2.331	0.8951	1.5894	0.1924	58.284	26.3867	8.1695	6.7238	0.4359	39.1707	0.0780233	0.0961247
Starting composition - W9562; Pressure - 5 kbar
1268.55	98.5001	48.3301	1.6209	17.323	1.2713	6.638	0.1314	9.3242	12.5862	2.1788	0.2526	0.192	0.1516
1263.55	94.991	48.2315	1.6653	17.7466	1.2742	6.7033	0.1362	9.0143	12.3599	2.2505	0.2619	0.1991	0.1572
1258.55	91.7054	48.1414	1.7085	18.1627	1.2763	6.7645	0.1411	8.711	12.1321	2.3222	0.2713	0.2062	0.1628
1253.55	88.6238	48.0597	1.7503	18.5711	1.2777	6.8216	0.146	8.4143	11.903	2.3938	0.2807	0.2134	0.1685
1248.55	85.7291	47.9864	1.7907	18.9719	1.2784	6.8746	0.1509	8.1238	11.6728	2.4654	0.2902	0.2206	0.1742
1243.55	79.4702	47.8672	1.9067	19.0068	1.3185	7.1755	0.1628	8.0118	11.2535	2.5595	0.312	0.238	0.1879	2.8186	48.5985	33.0017	15.8869	2.4823	0.0305	77.8184	0.0406348	0.0774783
1238.55	73.6392	47.7267	2.0326	19.0265	1.3605	7.4845	0.1757	7.8835	10.86	2.655	0.3355	0.2568	0.2027	2.7065	48.8569	32.827	15.6825	2.6001	0.0335	76.7711	0.0413103	0.0839673
1233.55	67.226	47.504	2.2043	18.9344	1.4182	7.8261	0.1925	7.6605	10.6274	2.7637	0.3656	0.2813	0.2221	3.3689	49.0874	32.6709	15.4999	2.7045	0.0373	75.837	0.0418785	0.0923127
1228.55	61.7564	47.2727	2.3772	18.8362	1.4754	8.1617	0.2095	7.4407	10.4142	2.8684	0.396	0.3062	0.2418	2.8965	49.3118	32.5188	15.3221	2.806	0.0412	74.9284	0.0424301	0.100865
1223.55	57.1119	47.0396	2.5475	18.7413	1.531	8.489	0.2266	7.2303	10.2075	2.9685	0.4263	0.3311	0.2614	2.4585	49.5332	32.3688	15.1467	2.906	0.0453	74.033	0.042978	0.109486
1218.55	53.1187	46.8052	2.7152	18.6496	1.5851	8.8089	0.2436	7.0282	10.0064	3.0644	0.4564	0.356	0.2811	2.1118	49.752	32.2205	14.9733	3.0048	0.0494	73.1485	0.0435243	0.118177
1213.55	49.6485	46.5701	2.8802	18.5613	1.6378	9.1219	0.2606	6.8335	9.8102	3.1565	0.4863	0.3809	0.3007	1.8325	49.969	32.0734	14.8013	3.1026	0.0537	72.2725	0.0440714	0.126934
1208.55	46.6044	46.3348	3.0423	18.4763	1.6893	9.4286	0.2777	6.6456	9.6181	3.2452	0.5161	0.4058	0.3204	1.6039	50.1845	31.9272	14.6304	3.1998	0.0581	71.4029	0.0446216	0.135752
1203.55	43.9115	46.0999	3.2014	18.3949	1.7395	9.7294	0.2947	6.4635	9.4296	3.3308	0.5457	0.4306	0.34	1.4144	50.3991	31.7817	14.4603	3.2964	0.0626	70.5378	0.0451771	0.14463
1198.55	41.5104	45.866	3.3573	18.3173	1.7885	10.0248	0.3117	6.2866	9.2436	3.4138	0.5753	0.4555	0.3597	1.2555	50.6135	31.6362	14.2902	3.3928	0.0672	69.6743	0.0457414	0.153567
1193.55	39.3547	45.6339	3.5095	18.2439	1.8365	10.3151	0.3288	6.114	9.0593	3.4944	0.6047	0.4805	0.3794	1.1199	50.8283	31.4905	14.1199	3.4894	0.072	68.81	0.0463176	0.162552
1188.55	37.4068	45.4051	3.6574	18.1758	1.8832	10.6005	0.3459	5.9448	8.8754	3.5732	0.6341	0.5055	0.3991	1.0023	51.0441	31.344	13.9486	3.5863	0.0769	67.9422	0.0469095	0.171567
1183.55	35.6346	45.182	3.7994	18.1142	1.9288	10.8811	0.3631	5.7776	8.6898	3.6508	0.6636	0.5307	0.419	0.8982	51.2622	31.1959	13.7756	3.6842	0.082	67.0663	0.0475235	0.180561
1178.55	34.0075	44.97	3.932	18.062	1.973	11.1571	0.3805	5.6097	8.4985	3.7287	0.6933	0.5561	0.439	0.8026	51.4846	31.045	13.5992	3.784	0.0873	66.1738	0.0481713	0.18941
1173.55	32.3062	44.8899	3.9697	18.032	2.0168	11.4413	0.4005	5.3944	8.2469	3.8332	0.7279	0.5853	0.4621	0.6839	51.7412	30.8707	13.3955	3.8989	0.0937	65.1449	0.0490129	0.194566
1168.55	30.6692	44.8954	3.9486	18.0406	2.0571	11.7198	0.4219	5.149	7.9441	3.9551	0.7649	0.6166	0.4868	0.5465	52.0295	30.6749	13.1667	4.028	0.1009	63.9904	0.0500453	0.197609
1163.55	27.9723	45.5926	3.7559	17.954	2.0427	11.4368	0.4626	4.8112	7.7329	4.1672	0.8345	0.676	0.5337	1.051	52.4105	30.4158	12.8641	4.1978	0.1119	62.4661	0.0516236	0.193893
1158.55	25.603	46.2949	3.5601	17.8701	2.021	11.1043	0.5054	4.5005	7.5392	4.3757	0.907	0.7386	0.5831	0.9795	52.7747	30.1678	12.5745	4.3595	0.1234	61.0101	0.0531641	0.189269
1153.55	23.5543	46.9749	3.3712	17.7857	1.9951	10.7508	0.5494	4.2182	7.361	4.5762	0.9808	0.8028	0.6339	0.892	53.1243	29.9297	12.2965	4.5142	0.1353	59.6146	0.0546711	0.184307
1148.55	21.7849	47.6225	3.1931	17.6983	1.9665	10.3904	0.594	3.9626	7.1973	4.7671	1.055	0.868	0.6853	0.8075	53.4617	29.6997	12.028	4.663	0.1477	58.2694	0.0561542	0.179306
1143.55	20.2514	48.2339	3.0272	17.6069	1.936	10.0312	0.639	3.7314	7.0469	4.9476	1.1291	0.9338	0.7372	0.7305	53.7887	29.4765	11.7676	4.8068	0.1604	56.9665	0.0576211	0.17443
1138.55	18.9119	48.8109	2.8755	17.5152	1.9031	9.6705	0.6842	3.522	6.9079	5.1183	1.203	0.9999	0.7894	0.6632	54.1085	29.2582	11.5129	4.947	0.1734	55.6941	0.0590872	0.169905
1133.55	17.7259	49.3701	2.7409	17.444	1.8627	9.2841	0.73	3.3316	6.7684	5.2819	1.2772	1.0668	0.8423	0.5999	54.434	29.036	11.2535	5.0897	0.1868	54.4006	0.0606369	0.1662
1128.55	16.6787	49.8793	2.6062	17.3605	1.8271	8.9395	0.7743	3.1577	6.6408	5.4349	1.3508	1.1338	0.8952	0.5524	54.7432	28.8246	11.007	5.2245	0.2007	53.1728	0.0621249	0.16191
1123.55	15.7431	50.3297	2.4592	17.263	1.801	8.6604	0.8152	2.996	6.5236	5.5783	1.424	1.2012	0.9484	0.515	55.0281	28.6294	10.7795	5.3476	0.2155	52.0415	0.0634888	0.156132
1118.55	14.7878	50.9204	2.3119	17.205	1.7711	8.4009	0.8615	2.827	6.2831	5.7439	1.508	1.1626	1.0047	0.5142	55.327	28.4241	10.5404	5.4755	0.2331	50.8545	0.0649943	0.15026
1113.55	13.9253	51.5094	2.1756	17.148	1.7412	8.1537	0.9086	2.6695	6.0296	5.9056	1.5928	1.1045	1.0614	0.4736	55.6241	28.2197	10.3024	5.602	0.2517	49.675	0.0665326	0.144748
1108.55	13.1668	52.0572	2.0518	17.0818	1.7122	7.9156	0.9553	2.5267	5.7958	6.0565	1.6758	1.0536	1.1177	0.429	55.915	28.0195	10.0694	5.7252	0.271	48.5214	0.0680691	0.139664
1103.55	12.4931	52.5692	1.9385	17.0082	1.684	7.686	1.0017	2.3964	5.5791	6.1977	1.7571	1.0085	1.1737	0.3914	56.1997	27.8232	9.841	5.8452	0.2908	47.3926	0.0696035	0.134926
1098.55	11.8896	53.0496	1.8344	16.9283	1.6563	7.4641	1.0479	2.2771	5.3772	6.3303	1.837	0.9684	1.2294	0.3593	56.4786	27.6308	9.6171	5.9621	0.3113	46.2873	0.0711365	0.130493
1093.55	11.3451	53.5019	1.7384	16.8432	1.6293	7.2495	1.0939	2.1672	5.1884	6.4553	1.9155	0.9324	1.2849	0.3316	56.752	27.4419	9.3975	6.0761	0.3325	45.2045	0.072668	0.126326
1088.55	10.8505	53.929	1.6494	16.7538	1.6027	7.0417	1.14	2.0656	5.0112	6.5733	1.9929	0.9001	1.3403	0.3074	57.02	27.2564	9.182	6.1872	0.3545	44.1431	0.0741985	0.122383
1083.55	10.3989	54.3334	1.5667	16.6607	1.5765	6.8403	1.1859	1.9715	4.8445	6.6849	2.0691	0.8708	1.3956	0.2862	57.283	27.0742	8.9703	6.2954	0.3772	43.1021	0.0757283	0.118644
1078.55	9.98434	54.7169	1.4897	16.5645	1.5508	6.6448	1.232	1.8839	4.6871	6.7908	2.1444	0.8443	1.4509	0.2675	57.5411	26.895	8.7623	6.4009	0.4007	42.0804	0.0772582	0.115092
1073.55	9.60213	55.0815	1.4176	16.4655	1.5253	6.455	1.2781	1.8023	4.5383	6.8913	2.2188	0.8202	1.5062	0.2508	57.7945	26.7188	8.5577	6.5038	0.4251	41.0771	0.0787887	0.111691
1068.55	9.24831	55.4285	1.3502	16.3642	1.5002	6.2706	1.3243	1.7259	4.3972	6.9868	2.2923	0.7982	1.5616	0.2358	58.0436	26.5454	8.3565	6.604	0.4505	40.0914	0.08032	0.108448
1063.55	8.91959	55.7592	1.2869	16.261	1.4754	6.0913	1.3706	1.6544	4.2633	7.0778	2.365	0.7781	1.6171	0.2224	58.2883	26.3746	8.1585	6.7018	0.4768	39.1223	0.0818531	0.105337
Starting composition - D25C-2-34; Pressure - 0.5 kbar
1200.98	100	48.4307	2.4765	15.4524	1.5823	7.596	0.151	8.8788	12.2109	2.3556	0.3222	0.3926	0.151
1195.98	99.4078	48.4814	2.4913	15.5445	1.5846	7.5645	0.1504	8.6621	12.2808	2.3696	0.3241	0.3949	0.1519
1190.98	97.7543	48.5377	2.5334	15.4765	1.6017	7.6036	0.1511	8.4999	12.3266	2.3841	0.3293	0.4016	0.1545	0.9832	48.7465	32.9017	15.7699	2.55	0.0319	77.2186	0.0368048	0.0932414
1185.98	93.3481	48.6325	2.653	15.0706	1.6553	7.7995	0.1548	8.3426	12.3611	2.4047	0.3436	0.4206	0.1618	3.2414	48.9633	32.7551	15.5983	2.6487	0.0345	76.3401	0.0372573	0.0988437
1180.98	89.3651	48.7202	2.7712	14.6744	1.7081	7.9883	0.1583	8.1906	12.401	2.4219	0.3577	0.4393	0.169	2.9293	49.1787	32.6093	15.4279	2.7467	0.0373	75.4681	0.037712	0.104507
1175.98	83.4411	48.6948	2.9421	14.5053	1.7686	8.3067	0.1673	7.945	12.144	2.493	0.3818	0.4705	0.181	2.7501	49.4861	32.4015	15.1846	2.8868	0.041	74.2255	0.038559	0.113444
1170.98	78.1556	48.6594	3.1138	14.3466	1.8279	8.6239	0.1764	7.7036	11.8848	2.5617	0.4062	0.5023	0.1932	2.4272	49.7996	32.1894	14.9366	3.0295	0.0449	72.9599	0.0394556	0.122857
1165.98	73.4981	48.6198	3.2838	14.187	1.8856	8.9337	0.1854	7.471	11.6381	2.6254	0.4305	0.5342	0.2054	2.1566	50.1144	31.9765	14.6874	3.1728	0.0489	71.6908	0.0403833	0.132611
1160.98	69.3608	48.576	3.4523	14.0264	1.9419	9.2367	0.1942	7.2466	11.4031	2.6842	0.4547	0.566	0.2177	1.9319	50.4304	31.7627	14.4373	3.3164	0.0532	70.4188	0.0413428	0.142728
1155.98	65.6591	48.5282	3.6194	13.8647	1.997	9.5335	0.2029	7.0298	11.1792	2.7385	0.4788	0.5979	0.23	1.7434	50.7472	31.5483	14.1865	3.4604	0.0576	69.1449	0.0423343	0.153225
1150.98	62.3259	48.4766	3.7854	13.7018	2.051	9.8243	0.2115	6.8203	10.9658	2.7884	0.5028	0.6299	0.2423	1.5835	51.0647	31.3334	13.9351	3.6045	0.0623	67.8702	0.0433577	0.164126
1145.98	59.3072	48.4213	3.9503	13.5376	2.104	10.1098	0.22	6.6175	10.7623	2.834	0.5268	0.662	0.2546	1.4467	51.3825	31.1183	13.6835	3.7486	0.0672	66.596	0.0444127	0.175443
1140.98	56.559	48.3624	4.1143	13.3722	2.1561	10.3901	0.2283	6.4211	10.5683	2.8755	0.5507	0.6941	0.267	1.3286	51.7002	30.9031	13.4319	3.8926	0.0723	65.3238	0.0454986	0.187195
1135.98	54.0452	48.3001	4.2776	13.2055	2.2074	10.6655	0.2365	6.2306	10.3834	2.9131	0.5746	0.7264	0.2794	1.2259	52.0174	30.6882	13.1805	4.0362	0.0776	64.0549	0.0466148	0.199399
1130.98	51.7361	48.2345	4.4401	13.0375	2.258	10.9363	0.2445	6.0459	10.2072	2.9469	0.5984	0.7589	0.2919	1.1359	52.3339	30.4738	12.9298	4.1793	0.0832	62.7909	0.0477601	0.212059
1125.98	49.6065	48.1659	4.6022	12.8682	2.3079	11.2027	0.2525	5.8664	10.0393	2.9769	0.6222	0.7914	0.3044	1.0565	52.6493	30.2601	12.6799	4.3217	0.0891	61.5331	0.0489335	0.225202
1120.98	47.6353	48.0946	4.7637	12.6977	2.3572	11.4647	0.2603	5.6919	9.8794	3.0035	0.6459	0.8242	0.317	0.9859	52.9631	30.0473	12.4311	4.4632	0.0953	60.2829	0.0501338	0.238823
1115.98	44.4742	48.4961	4.6603	12.6362	2.3699	11.4971	0.2739	5.4218	9.6391	3.094	0.6893	0.8828	0.3395	1.1058	53.2204	29.8724	12.2268	4.5781	0.1023	59.2575	0.0510486	0.237902
1110.98	39.3362	50.0243	4.1923	12.7765	2.2581	10.7106	0.3059	4.9124	9.3473	3.3152	0.7755	0.9981	0.3839	1.4079	53.4164	29.7388	12.0709	4.6648	0.1091	58.4764	0.0516294	0.216446
1105.98	35.518	51.3425	3.8106	12.8382	2.1607	10.0428	0.3353	4.4957	9.0867	3.502	0.855	1.1054	0.4251	1.171	53.6441	29.5839	11.8899	4.766	0.1161	57.5705	0.0524061	0.199699
1100.98	32.5227	52.468	3.5039	12.829	2.0802	9.4831	0.3626	4.1322	8.8793	3.6605	0.9298	1.2072	0.4643	1.0316	53.8795	29.4237	11.7028	4.8705	0.1236	56.6348	0.0532455	0.186567
1095.98	30.1095	53.4621	3.2463	12.7766	2.0098	8.9952	0.3882	3.8154	8.7031	3.7975	1.0004	1.3039	0.5015	0.9	54.1218	29.2588	11.5102	4.978	0.1313	55.6725	0.0541456	0.175773
1090.98	28.1216	54.3588	3.0237	12.6967	1.946	8.5597	0.4124	3.5385	8.5467	3.9171	1.0673	1.3961	0.537	0.7872	54.3699	29.0898	11.3129	5.0881	0.1392	54.6881	0.0551026	0.166614
1085.98	26.4495	55.177	2.8285	12.5969	1.8873	8.1657	0.4354	3.2937	8.4068	4.0225	1.1309	1.4843	0.5709	0.6969	54.6209	28.9189	11.1134	5.1994	0.1473	53.6935	0.0561003	0.15868
1080.98	25.0187	55.9306	2.6555	12.4822	1.8328	7.8052	0.4574	3.0752	8.2809	4.1157	1.1917	1.5692	0.6035	0.6232	54.8727	28.7475	10.9131	5.311	0.1557	52.6965	0.0571275	0.151702
1075.98	23.7773	56.6299	2.5004	12.3566	1.7817	7.4725	0.4786	2.8786	8.167	4.1985	1.2501	1.6512	0.6351	0.5621	55.124	28.5763	10.7133	5.4222	0.1642	51.7026	0.0581761	0.145464
1070.98	22.6873	57.2829	2.3603	12.2227	1.7333	7.1633	0.499	2.7006	8.0634	4.2722	1.3062	1.7305	0.6656	0.5108	55.3738	28.4061	10.5146	5.5327	0.1729	50.7155	0.0592403	0.139825
1065.98	21.7208	57.8959	2.2328	12.0826	1.6873	6.8743	0.5187	2.5384	7.9688	4.3381	1.3605	1.8075	0.6952	0.4671	55.6214	28.2373	10.3175	5.642	0.1818	49.7378	0.0603155	0.134673
1060.98	20.8096	58.5431	2.1131	11.9463	1.6417	6.6044	0.5387	2.3832	7.8388	4.4032	1.416	1.8473	0.724	0.4418	55.8718	28.0665	10.1182	5.7521	0.1914	48.75	0.0614368	0.129822
1055.98	19.8453	59.3956	1.9937	11.834	1.5932	6.3577	0.5612	2.2199	7.5662	4.4831	1.4803	1.7634	0.7518	0.4451	56.1373	27.8851	9.9066	5.8681	0.2029	47.7028	0.062697	0.124999
1050.98	18.9987	60.1915	1.8856	11.7139	1.5475	6.126	0.5829	2.0733	7.316	4.5536	1.5417	1.6892	0.7788	0.4041	56.3968	27.7076	9.6996	5.9813	0.2146	46.6797	0.0639473	0.120579
1045.98	18.2471	60.9393	1.787	11.5883	1.5043	5.907	0.6038	1.9408	7.0846	4.616	1.6007	1.6231	0.8052	0.3696	56.6507	27.5339	9.4971	6.0917	0.2265	45.6799	0.0651873	0.11649
1040.98	17.5735	61.6455	1.6964	11.4586	1.4631	5.6992	0.6241	1.8203	6.8693	4.6715	1.6574	1.5637	0.8309	0.3402	56.8989	27.364	9.299	6.1995	0.2386	44.7029	0.066416	0.112668
1035.98	16.9652	62.3154	1.6128	11.3259	1.4237	5.5012	0.6438	1.7103	6.668	4.7207	1.7122	1.5099	0.856	0.3148	57.1418	27.1977	9.1051	6.3046	0.2508	43.7477	0.0676335	0.109079
1030.98	16.4122	62.953	1.5353	11.1911	1.3858	5.312	0.6631	1.6092	6.479	4.7645	1.7653	1.461	0.8807	0.2926	57.3795	27.0347	8.9152	6.4072	0.2633	42.8134	0.0688397	0.10569
1025.98	15.9065	63.5618	1.4631	11.0549	1.3493	5.1309	0.6819	1.5162	6.3007	4.8034	1.8167	1.4163	0.9048	0.2731	57.6123	26.8751	8.7292	6.5074	0.276	41.8993	0.0700344	0.102467
1020.98	15.4418	64.1445	1.3957	10.9178	1.3141	4.9571	0.7003	1.4302	6.1322	4.8379	1.8666	1.3752	0.9285	0.2557	57.8402	26.7187	8.5469	6.6052	0.289	41.0044	0.071218	0.099399
1015.98	15.0128	64.7034	1.3325	10.7803	1.28	4.79	0.7183	1.3504	5.9723	4.8684	1.9152	1.3374	0.9518	0.2402	58.0636	26.5652	8.3682	6.7008	0.3022	40.128	0.0723904	0.0964602
1010.98	14.6153	65.2407	1.2732	10.6426	1.2469	4.6292	0.736	1.2763	5.8203	4.8952	1.9625	1.3024	0.9746	0.2263	58.2826	26.4147	8.1929	6.7941	0.3156	39.269	0.0735525	0.093647
1005.98	14.2456	65.7579	1.2174	10.5051	1.2149	4.4743	0.7533	1.2073	5.6755	4.9187	2.0085	1.2701	0.9971	0.2137	58.4975	26.2669	8.0208	6.8854	0.3294	38.4267	0.0747044	0.0909451
1000.98	13.9007	66.2565	1.1647	10.368	1.1837	4.3248	0.7703	1.1429	5.5373	4.9391	2.0534	1.24	1.0193	0.2023	58.7084	26.1217	7.8518	6.9747	0.3434	37.6004	0.0758464	0.0883383
995.98	13.578	66.7379	1.1149	10.2316	1.1533	4.1805	0.7871	1.0827	5.4051	4.9566	2.0972	1.212	1.041	0.1918	58.9154	25.979	7.6858	7.062	0.3577	36.7894	0.0769787	0.0858236
990.98	13.2753	67.2031	1.0678	10.0959	1.1237	4.0411	0.8035	1.0263	5.2786	4.9715	2.14	1.186	1.0625	0.1823	59.1188	25.8387	7.5226	7.1475	0.3724	35.993	0.0781018	0.0833972
985.98	12.9907	67.6531	1.0231	9.9611	1.0949	3.9064	0.8197	0.9734	5.1572	4.984	2.1818	1.1616	1.0837	0.1735	59.3186	25.7007	7.3622	7.2311	0.3874	35.2106	0.079216	0.0810459
980.98	12.7226	68.0888	0.9807	9.8274	1.0669	3.776	0.8356	0.9237	5.0406	4.9943	2.2226	1.1389	1.1045	0.1653	59.5151	25.565	7.2043	7.3129	0.4027	34.4417	0.0803214	0.0787712
975.98	12.4695	68.5111	0.9404	9.6947	1.0395	3.6499	0.8513	0.877	4.9285	5.0024	2.2625	1.1176	1.125	0.1578	59.7082	25.4313	7.049	7.3931	0.4184	33.6858	0.0814181	0.0765656
970.98	12.2301	68.9205	0.9021	9.5633	1.0127	3.5278	0.8668	0.8329	4.8207	5.0086	2.3015	1.0977	1.1453	0.1508	59.8983	25.2997	6.8961	7.4715	0.4344	32.9422	0.0825069	0.0744295
965.98	12.0033	69.3177	0.8656	9.4332	0.9866	3.4095	0.882	0.7915	4.7169	5.0129	2.3397	1.0791	1.1653	0.1443	60.0853	25.1701	6.7455	7.5483	0.4508	32.2105	0.0835878	0.0723536
960.98	11.7881	69.7034	0.8308	9.3045	0.9612	3.295	0.897	0.7523	4.6168	5.0155	2.377	1.0617	1.185	0.1383	60.2693	25.0423	6.5971	7.6236	0.4677	31.4903	0.084661	0.0703363
955.98	11.5837	70.078	0.7976	9.1771	0.9363	3.184	0.9117	0.7153	4.5202	5.0166	2.4135	1.0453	1.2044	0.1326	60.4506	24.9163	6.4509	7.6972	0.4849	30.781	0.0857271	0.0683759
950.98	11.3892	70.4419	0.7659	9.0511	0.912	3.0765	0.9263	0.6804	4.427	5.0161	2.4493	1.03	1.2236	0.1273	60.6292	24.7921	6.3067	7.7694	0.5026	30.0823	0.0867861	0.0664695
945.98	11.2039	70.7958	0.7356	8.9267	0.8882	2.9722	0.9406	0.6473	4.337	5.0143	2.4842	1.0157	1.2425	0.1223	60.8051	24.6695	6.1645	7.8401	0.5208	29.3938	0.0878384	0.0646139
Starting composition - D25C-2-34; Pressure - 3 kbar
1227.15	100	48.4334	2.4765	15.4532	1.5295	7.6441	0.151	8.8793	12.2115	2.3557	0.3222	0.3927	0.151
1222.15	95.9821	48.3222	2.5537	15.8868	1.5371	7.747	0.1573	8.514	11.9348	2.445	0.3357	0.4091	0.1573
1217.15	93.0213	48.242	2.6128	16.2227	1.5431	7.8236	0.1623	8.2315	11.7156	2.5154	0.3464	0.4222	0.1623
1212.15	90.2301	48.1695	2.67	16.5522	1.5483	7.8963	0.1673	7.9549	11.4961	2.5857	0.3571	0.4352	0.1673
1207.15	85.082	48.0456	2.8027	16.5633	1.5877	8.1682	0.1775	7.8112	11.1675	2.6596	0.3777	0.4616	0.1775	2.0839	49.7487	32.2243	14.9772	3.0075	0.0423	73.1666	0.0424659	0.119019
1202.15	79.7722	47.8913	2.9601	16.4966	1.6359	8.4858	0.1893	7.6819	10.8438	2.7324	0.4014	0.4923	0.1893	2.4191	50.0571	32.0157	14.7332	3.1478	0.0462	71.9232	0.0434209	0.12853
1197.15	73.9347	47.6553	3.1687	16.333	1.6993	8.8274	0.2042	7.4624	10.6733	2.8099	0.431	0.5311	0.2042	2.9639	50.336	31.8267	14.5122	3.274	0.051	70.799	0.0442636	0.140258
1192.15	68.8713	47.4146	3.3759	16.17	1.7617	9.164	0.2192	7.2527	10.5094	2.8824	0.4606	0.5702	0.2192	2.5795	50.6144	31.6381	14.2916	3.3999	0.056	69.6784	0.0451243	0.152335
1187.15	64.436	47.1692	3.5817	16.0076	1.8232	9.4963	0.2343	7.052	10.3516	2.9502	0.4902	0.6094	0.2343	2.2667	50.8926	31.4496	14.0711	3.5255	0.0613	68.5599	0.0460051	0.164777
1182.15	60.5171	46.9196	3.7861	15.8457	1.8838	9.8248	0.2495	6.8594	10.1993	3.0137	0.5197	0.6489	0.2495	2.0085	51.1708	31.2609	13.8506	3.6509	0.0668	67.4426	0.0469079	0.177598
1177.15	57.0277	46.666	3.9891	15.6843	1.9437	10.1503	0.2648	6.6743	10.0518	3.0732	0.5492	0.6886	0.2648	1.7927	51.4492	31.0721	13.6298	3.7763	0.0726	66.3254	0.0478346	0.190817
1172.15	53.8991	46.4088	4.1905	15.5235	2.003	10.473	0.2802	6.4962	9.9085	3.1289	0.5788	0.7286	0.2802	1.6102	51.7282	30.8829	13.4086	3.9018	0.0786	65.2076	0.0487871	0.204442
1167.15	51.0763	46.1487	4.3901	15.3636	2.0617	10.7935	0.2956	6.3241	9.7687	3.1811	0.6084	0.7688	0.2956	1.4538	52.0078	30.6931	13.1868	4.0273	0.085	64.0883	0.0497674	0.218484
1162.15	48.5144	45.8864	4.5876	15.2049	2.1198	11.112	0.3112	6.1575	9.6315	3.2302	0.638	0.8094	0.3112	1.3182	52.2883	30.5026	12.9642	4.1532	0.0917	62.9665	0.0507778	0.232948
1157.15	46.176	45.6234	4.7822	15.0482	2.1774	11.4289	0.327	5.9954	9.4957	3.2766	0.6677	0.8504	0.327	1.1985	52.5701	30.3112	12.7405	4.2794	0.0987	61.8406	0.0518219	0.247823
1152.15	44.0285	45.3624	4.9724	14.8948	2.2342	11.7442	0.343	5.8363	9.3591	3.3211	0.6977	0.8919	0.343	1.09	52.854	30.1183	12.5152	4.4064	0.1062	60.7078	0.052905	0.263065
1147.15	40.9566	45.3814	4.891	14.7732	2.2929	12.0489	0.3596	5.5913	9.1709	3.4171	0.7464	0.9588	0.3687	1.2928	53.0802	29.9637	12.3348	4.505	0.1164	59.8031	0.0536805	0.262552
1142.15	36.2338	46.3689	4.4797	14.8122	2.2548	11.6169	0.3969	5.1461	8.9427	3.6432	0.8381	1.0838	0.4167	1.5647	53.3459	29.7819	12.1229	4.6205	0.1288	58.7415	0.0547096	0.245083
1137.15	32.3914	47.3844	4.1134	14.8427	2.1987	11.0741	0.4373	4.7367	8.7393	3.8632	0.9317	1.2124	0.4662	1.3317	53.6306	29.5874	11.8959	4.7449	0.1412	57.6058	0.0558806	0.229859
1132.15	29.3409	48.3063	3.7958	14.8384	2.1438	10.5607	0.4768	4.3792	8.5609	4.0624	1.0226	1.3384	0.5146	1.1345	53.9178	29.3911	11.667	4.8705	0.1536	56.4614	0.057099	0.216737
1127.15	26.8709	49.1393	3.5197	14.803	2.0915	10.0836	0.5153	4.066	8.4056	4.2419	1.1106	1.4614	0.5619	0.9801	54.207	29.1934	11.4364	4.9967	0.1664	55.3105	0.0583636	0.205423
1122.15	24.8317	49.8937	3.2781	14.7418	2.0421	9.6422	0.5527	3.7899	8.2707	4.4037	1.1956	1.5814	0.6081	0.8571	54.4969	28.9952	11.2052	5.1231	0.1795	54.1579	0.0596685	0.195599
1117.15	23.1184	50.5803	3.0648	14.66	1.9954	9.2329	0.5891	3.5444	8.1536	4.5497	1.2779	1.6986	0.6532	0.7577	54.7864	28.7972	10.9743	5.2491	0.1929	53.0084	0.0610068	0.186974
1112.15	21.5691	51.292	2.8676	14.5785	1.9483	8.8516	0.6266	3.3124	7.9968	4.6942	1.363	1.7711	0.698	0.7022	55.0825	28.5944	10.738	5.3774	0.2076	51.8333	0.0624303	0.179025
1107.15	19.9009	52.3166	2.6629	14.5534	1.893	8.5001	0.6718	3.0547	7.6067	4.8777	1.4689	1.6493	0.7451	0.731	55.4127	28.3678	10.4739	5.5188	0.2269	50.5229	0.064143	0.170806
1102.15	18.5317	53.2347	2.4859	14.4998	1.843	8.1788	0.7149	2.8323	7.2637	5.0389	1.5691	1.5481	0.7907	0.6335	55.7345	28.1465	10.2163	5.6562	0.2465	49.2463	0.0658523	0.163702
1097.15	17.3797	54.0699	2.3303	14.4259	1.7968	7.8813	0.7566	2.6374	6.9575	5.1822	1.6646	1.4624	0.8351	0.5581	56.0484	27.9306	9.9649	5.7895	0.2665	48.0026	0.0675567	0.157427
1092.15	16.3918	54.8384	2.1917	14.3369	1.7536	7.6031	0.797	2.4644	6.6806	5.3109	1.7562	1.3885	0.8786	0.4979	56.3545	27.7198	9.7196	5.9191	0.287	46.7904	0.0692557	0.151788
1087.15	15.5316	55.5519	2.067	14.2364	1.7128	7.341	0.8365	2.3095	6.428	5.4271	1.8446	1.3241	0.9213	0.4487	56.6533	27.5139	9.48	6.0448	0.3081	45.6081	0.0709494	0.146652
1082.15	14.7736	56.2189	1.9539	14.127	1.6739	7.0926	0.8752	2.1695	6.1957	5.5326	1.9302	1.2673	0.9633	0.4077	56.9449	27.3125	9.2458	6.1669	0.3298	44.4545	0.0726373	0.141926
1077.15	14.0987	56.8461	1.8505	14.0107	1.6365	6.8563	0.9132	2.0424	5.9808	5.6288	2.0133	1.2167	1.0047	0.3731	57.2298	27.1156	9.0168	6.2856	0.3522	43.3279	0.0743203	0.13753
1072.15	13.4928	57.4386	1.7555	13.889	1.6004	6.6305	0.9507	1.9262	5.7808	5.7168	2.0943	1.1715	1.0456	0.3434	57.5083	26.9228	8.7928	6.4008	0.3753	42.2272	0.0759979	0.133414
1067.15	12.9447	58.0006	1.6678	13.763	1.5656	6.4143	0.9877	1.8195	5.594	5.7975	2.1732	1.1308	1.086	0.3177	57.7807	26.734	8.5735	6.5128	0.3991	41.1509	0.0776711	0.12954
1062.15	12.446	58.5353	1.5865	13.6337	1.5317	6.2067	1.0243	1.7212	5.4188	5.8715	2.2504	1.0939	1.126	0.2952	58.0472	26.5489	8.3586	6.6215	0.4237	40.0979	0.07934	0.125873
1057.15	11.9896	59.0456	1.5109	13.5016	1.4986	6.007	1.0606	1.6303	5.2539	5.9396	2.3258	1.0604	1.1657	0.2753	58.3082	26.3675	8.148	6.7272	0.4491	39.0669	0.0810052	0.122391
1052.15	11.5699	59.5337	1.4403	13.3675	1.4664	5.8146	1.0965	1.5459	5.0983	6.0022	2.3997	1.0298	1.2051	0.2577	58.5638	26.1893	7.9414	6.83	0.4755	38.0569	0.0826671	0.119065
1047.15	11.1824	60.0016	1.3743	13.2317	1.4349	5.629	1.1321	1.4675	4.9511	6.0598	2.4721	1.0017	1.2441	0.2419	58.8144	26.0144	7.7386	6.9298	0.5028	37.0667	0.0843267	0.11589
1042.15	10.8232	60.4509	1.3123	13.0948	1.4041	5.4498	1.1675	1.3943	4.8115	6.1128	2.5431	0.976	1.2829	0.2277	59.0601	25.8425	7.5395	7.0268	0.5311	36.0954	0.0859843	0.112837
1037.15	10.4891	60.8832	1.2541	12.9569	1.3739	5.2765	1.2026	1.3259	4.6788	6.1616	2.6127	0.9523	1.3215	0.2148	59.3013	25.6735	7.3438	7.121	0.5604	35.142	0.0876407	0.10991
1032.15	10.1773	61.2995	1.1992	12.8184	1.3442	5.1089	1.2375	1.2619	4.5526	6.2063	2.6811	0.9304	1.3598	0.2032	59.538	25.5072	7.1513	7.2126	0.5909	34.2055	0.0892968	0.107085
1027.15	9.88569	61.7011	1.1474	12.6796	1.3152	4.9467	1.2722	1.2019	4.4322	6.2474	2.7483	0.9103	1.3979	0.1925	59.7705	25.3434	6.962	7.3015	0.6226	33.2851	0.0909533	0.10436
1022.15	9.61208	62.0888	1.0984	12.5405	1.2866	4.7895	1.3067	1.1455	4.3173	6.2851	2.8142	0.8916	1.4358	0.1828	59.9991	25.1821	6.7755	7.3878	0.6556	32.3797	0.0926117	0.101725
1017.15	9.30802	62.5539	1.0605	12.3708	1.2564	4.6187	1.2924	1.0532	4.2373	6.3207	2.8905	0.8653	1.4804	0.2151	60.1617	25.0658	6.6416	7.4451	0.6858	31.7308	0.0935836	0.0992454
1012.15	9.04929	62.9663	1.0209	12.21	1.2274	4.461	1.2949	0.9922	4.1532	6.3497	2.9586	0.8449	1.5208	0.185	60.343	24.9364	6.4926	7.51	0.7181	31.0088	0.0947837	0.0967647
1007.15	8.80655	63.3659	0.9823	12.0568	1.1987	4.3084	1.2991	0.9328	4.0647	6.3784	3.0257	0.8262	1.5609	0.1718	60.5334	24.8004	6.3359	7.5777	0.7526	30.2506	0.0961151	0.0944138
1002.15	8.57772	63.7536	0.9456	11.9045	1.1704	4.1606	1.3022	0.8767	3.9803	6.4049	3.0917	0.8086	1.6009	0.1631	60.7198	24.6668	6.1822	7.6429	0.7884	29.507	0.0974321	0.0921318
Starting composition - D25C-2-34; Pressure - 5 kbar
1261.52	1261.52	48.4356	2.4766	15.4539	1.4849	7.6845	0.151	8.8797	12.2121	2.3558	0.3222	0.3927	0.151
1256.52	1256.52	48.3129	2.5609	15.9043	1.4919	7.7775	0.1576	8.4737	11.9693	2.4479	0.3363	0.4099	0.1576
1251.52	1251.52	48.2269	2.6241	16.2435	1.4972	7.8455	0.1627	8.1704	11.7779	2.5186	0.3472	0.4232	0.1627
1246.52	1246.52	48.1491	2.6855	16.5758	1.5018	7.9104	0.1679	7.8751	11.5826	2.5892	0.3582	0.4365	0.1679
1241.52	1241.52	48.0796	2.745	16.9012	1.5057	7.972	0.173	7.5876	11.3842	2.6596	0.3691	0.4499	0.173
1236.52	1236.52	48.0183	2.8025	17.2196	1.509	8.0301	0.1782	7.3076	11.1833	2.7298	0.3802	0.4633	0.1782
1231.52	1231.52	47.9652	2.8578	17.5311	1.5116	8.0847	0.1833	7.0349	10.9802	2.7998	0.3912	0.4768	0.1833
1226.52	1226.52	47.9205	2.9109	17.8355	1.5136	8.1358	0.1885	6.7694	10.7753	2.8695	0.4023	0.4903	0.1885
1221.52	1221.52	47.7975	3.0563	17.7804	1.554	8.4224	0.2	6.651	10.4554	2.9377	0.4253	0.5201	0.2	2.2024	50.3589	31.8117	14.4944	3.2856	0.0493	70.7082	0.0466825	0.142676
1216.52	1216.52	47.6277	3.2298	17.6763	1.6011	8.7203	0.2132	6.4913	10.215	3.006	0.4516	0.5545	0.2132	2.4165	50.6523	31.6131	14.2621	3.4187	0.0538	69.5283	0.0476578	0.153925
1211.52	1211.52	47.4076	3.433	17.5151	1.656	9.0293	0.2282	6.2954	10.0595	3.0729	0.4811	0.5936	0.2282	2.5714	50.9256	31.4279	14.0455	3.5422	0.0588	68.4293	0.0485567	0.166695
1206.52	1206.52	47.1824	3.635	17.3554	1.71	9.3345	0.2434	6.1079	9.9096	3.135	0.5106	0.6329	0.2434	2.2705	51.198	31.2432	13.8296	3.6651	0.064	67.3357	0.0494717	0.17983
1201.52	1201.52	46.9525	3.8358	17.1971	1.7632	9.6363	0.2586	5.9279	9.7646	3.1928	0.5401	0.6724	0.2586	2.0204	51.4698	31.0589	13.6142	3.7876	0.0695	66.2455	0.0504058	0.193347
1196.52	1196.52	46.7184	4.0354	17.0402	1.8158	9.9354	0.2739	5.7549	9.6237	3.2467	0.5697	0.7122	0.2739	1.81	51.7414	30.8747	13.3988	3.9099	0.0752	65.1574	0.0513612	0.207263
1191.52	1191.52	46.4807	4.2334	16.885	1.8678	10.232	0.2893	5.588	9.4862	3.2968	0.5992	0.7524	0.2893	1.63	52.0131	30.6904	13.1833	4.032	0.0812	64.0699	0.0523406	0.221579
1186.52	1186.52	46.2404	4.4294	16.7321	1.9191	10.5264	0.3049	5.4265	9.3511	3.3437	0.6288	0.7928	0.3049	1.474	52.2852	30.5056	12.9674	4.1543	0.0874	62.9817	0.0533466	0.236294
1181.52	1181.52	45.9992	4.6225	16.5824	1.9698	10.8188	0.3206	5.2693	9.2169	3.3878	0.6586	0.8337	0.3206	1.3362	52.5585	30.3201	12.7506	4.2768	0.0939	61.8903	0.0543837	0.251389
1176.52	1176.52	45.761	4.8106	16.4376	2.0196	11.1091	0.3364	5.1149	9.0807	3.43	0.6885	0.875	0.3364	1.2107	52.834	30.133	12.532	4.4003	0.1008	60.7913	0.0554597	0.266795
1171.52	1171.52	45.6058	4.9419	16.2953	2.0688	11.3968	0.3536	4.9386	8.9214	3.4837	0.7209	0.9196	0.3536	1.068	53.1229	29.9367	12.3026	4.5294	0.1084	59.6398	0.0566451	0.279935
1166.52	1166.52	45.7059	4.8642	16.1728	2.1164	11.6624	0.3721	4.6947	8.7057	3.5792	0.7667	0.9822	0.3777	1.1145	53.4053	29.7442	12.0779	4.6541	0.1185	58.5135	0.0578247	0.281271
1161.52	1161.52	46.0157	4.5591	15.9743	2.1717	11.8935	0.3904	4.4185	8.5593	3.7002	0.832	1.0729	0.4125	1.5298	53.5912	29.616	11.9287	4.7321	0.1321	57.7682	0.0584277	0.266378
1156.52	1156.52	46.3853	4.259	15.837	2.2088	12.0023	0.4096	4.1466	8.4009	3.8284	0.9017	1.1704	0.45	1.3573	53.789	29.4795	11.77	4.8153	0.1462	56.9756	0.0591177	0.251782
1151.52	1151.52	47.2319	3.9733	15.7809	2.1669	11.5213	0.4456	3.8426	8.2595	4.0018	0.9882	1.2914	0.4966	1.2719	54.0995	29.2672	11.5224	4.9506	0.1603	55.7393	0.0605534	0.240597
1146.52	1146.52	48.018	3.7173	15.7092	2.124	11.0546	0.4812	3.5722	8.1351	4.1602	1.0735	1.4118	0.5429	1.1031	54.4046	29.0585	11.279	5.0833	0.1747	54.5253	0.0619965	0.230459
1141.52	1141.52	48.7439	3.488	15.6219	2.0815	10.609	0.5164	3.3312	8.027	4.3041	1.1571	1.5312	0.5888	0.9666	54.7048	28.853	11.0394	5.2135	0.1893	53.3322	0.0634478	0.221306
1136.52	1136.52	49.414	3.2819	15.5204	2.0399	10.1864	0.5511	3.1155	7.9339	4.4345	1.239	1.6493	0.6342	0.8549	55.0001	28.6507	10.8036	5.3412	0.2044	52.1596	0.0649069	0.213018
1131.52	1131.52	50.4681	3.0578	15.4935	1.9858	9.7908	0.5952	2.8642	7.5623	4.6125	1.3472	1.5393	0.6832	0.9253	55.3364	28.4195	10.5344	5.4846	0.225	50.8234	0.0667133	0.203996
1126.52	1126.52	51.4355	2.8615	15.4431	1.9355	9.4256	0.6381	2.6455	7.2224	4.771	1.4516	1.4389	0.7313	0.7993	55.6634	28.1946	10.2725	5.6234	0.2462	49.5255	0.0685101	0.196042
1121.52	1121.52	52.3167	2.6884	15.3721	1.8887	9.0855	0.6797	2.4546	6.9189	4.9111	1.5517	1.3541	0.7785	0.6953	55.9796	27.9767	10.019	5.757	0.2677	48.2708	0.0702835	0.18895
1116.52	1116.52	53.1276	2.534	15.2858	1.8446	8.7665	0.7203	2.286	6.6449	5.0359	1.6482	1.2814	0.825	0.6132	56.2861	27.7653	9.7731	5.8858	0.2896	47.0559	0.0720355	0.182538
1111.52	1111.52	53.8803	2.3948	15.1877	1.8027	8.4654	0.76	2.1355	6.395	5.1479	1.7415	1.2183	0.8708	0.5467	56.5834	27.56	9.5343	6.0102	0.3121	45.8777	0.0737677	0.176659
1106.52	1106.52	54.5837	2.2684	15.0806	1.7626	8.18	0.7991	2.0001	6.1655	5.2488	1.8322	1.1628	0.9161	0.4919	56.8723	27.3602	9.3021	6.1302	0.3351	44.7334	0.0754821	0.171224
1101.52	1101.52	55.2448	2.1528	14.9664	1.724	7.9084	0.8377	1.8775	5.9533	5.3399	1.9205	1.1137	0.961	0.446	57.1533	27.1657	9.076	6.2463	0.3587	43.6208	0.0771797	0.166152
1096.52	1096.52	55.8689	2.0464	14.8467	1.6868	7.6491	0.8758	1.7659	5.756	5.4225	2.0067	1.0698	1.0054	0.407	57.4269	26.9759	8.8556	6.3586	0.3829	42.5377	0.0788618	0.161383
1091.52	1091.52	56.4604	1.9482	14.7227	1.6507	7.4008	0.9134	1.6637	5.5718	5.4975	2.0909	1.0305	1.0494	0.3735	57.6936	26.7907	8.6406	6.4673	0.4079	41.4823	0.0805294	0.156887
1086.52	1086.52	57.0231	1.8569	14.5952	1.6155	7.1626	0.9507	1.5698	5.3992	5.5657	2.1733	0.9949	1.0931	0.3444	57.9538	26.6097	8.4306	6.5725	0.4335	40.4528	0.0821837	0.152607
1081.52	1081.52	57.5596	1.772	14.4651	1.5812	6.9336	0.9878	1.4831	5.2368	5.6276	2.2541	0.9626	1.1366	0.319	58.2077	26.4327	8.2253	6.6745	0.4599	39.4477	0.0838255	0.148539
1076.52	1076.52	58.0727	1.6926	14.3328	1.5478	6.7131	1.0245	1.403	5.0836	5.6839	2.3333	0.9332	1.1797	0.2965	58.4559	26.2594	8.0244	6.7732	0.487	38.4655	0.0854559	0.144643
1071.52	1071.52	58.5643	1.6182	14.1988	1.515	6.5006	1.061	1.3285	4.9386	5.735	2.411	0.9063	1.2226	0.2766	58.6986	26.0897	7.8277	6.869	0.5151	37.5049	0.0870759	0.140906
1066.52	1066.52	59.0362	1.5483	14.0637	1.4829	6.2955	1.0973	1.2593	4.8012	5.7814	2.4873	0.8817	1.2653	0.2588	58.936	25.9232	7.635	6.9618	0.544	36.5646	0.0886864	0.137313
1061.52	1061.52	59.49	1.4825	13.9276	1.4515	6.0973	1.1334	1.1947	4.6706	5.8233	2.5623	0.859	1.3078	0.2428	59.1685	25.7599	7.446	7.0517	0.5738	35.6435	0.0902884	0.133853
1056.52	1056.52	59.9269	1.4204	13.7909	1.4206	5.9058	1.1693	1.1343	4.5462	5.8612	2.636	0.8382	1.3501	0.2284	59.3963	25.5995	7.2605	7.1389	0.6047	34.7406	0.0918825	0.13051
1051.52	1051.52	60.3483	1.3618	13.6537	1.3903	5.7204	1.205	1.0778	4.4277	5.8954	2.7084	0.8189	1.3923	0.2154	59.6197	25.4419	7.0784	7.2235	0.6366	33.8547	0.0934702	0.127288
1046.52	1046.52	60.755	1.3063	13.5163	1.3606	5.541	1.2406	1.0248	4.3145	5.926	2.7796	0.801	1.4343	0.2035	59.8389	25.2868	6.8993	7.3054	0.6696	32.985	0.095052	0.124166
1041.52	1041.52	61.1481	1.2536	13.3789	1.3313	5.3673	1.276	0.975	4.2062	5.9533	2.8497	0.7845	1.4761	0.1927	60.054	25.1343	6.7232	7.3847	0.7038	32.1305	0.0966293	0.121135
1036.52	1036.52	61.5283	1.2037	13.2415	1.3026	5.199	1.3113	0.9282	4.1025	5.9775	2.9185	0.7692	1.5178	0.1827	60.2653	24.984	6.55	7.4615	0.7393	31.2904	0.0982029	0.118207
1031.52	1031.52	61.8963	1.1562	13.1043	1.2743	5.0358	1.3464	0.884	4.0032	5.9989	2.9863	0.755	1.5593	0.1736	60.4729	24.8358	6.3793	7.5359	0.7761	30.4638	0.0997741	0.115359
1026.52	1026.52	62.2529	1.111	12.9674	1.2466	4.8776	1.3815	0.8424	3.9078	6.0175	3.0529	0.7418	1.6007	0.1653	60.6772	24.6896	6.211	7.6078	0.8144	29.6498	0.101344	0.112594
